# Supplementary material for: The HHV-6A Proteins U20 and U21 Target NKG2D Ligands to Escape Immune Recognition
Source: Front Immunol. 2021 Oct 15;12:714799. doi: 10.3389/fimmu.2021.714799 (PMC8554080; doi:10.3389/fimmu.2021.714799)
Supplement: Supplementary Figure 1 — miRNAs and shedding don’t seem to affect ULBP1, ULBP3, MICB. (A) ELISA for soluble NKG2D ligands in supernatants of uninfected or HHV-6A infected J-Jhan cells using specific antibodies for ULBP1, ULBP3 and MICB. Merged data from three independent infections is shown. BJAB cell supernatants served as control supernatants. Differences between uninfected and infected cells were not significant (ns) according to the student’s t-test. (B) Targetscan and TargetRANK analysis of the five viral miRNAs sncRNA-U2, sncRNA-U3-1, sncRNA-U14, sncRNA-U54 or miR-U86 to the NKG2D ligands MICA, MICB, ULBP1, ULBP2 and ULBP3. [file DataSheet_1.zip › Supplementary Table 1.xlsx]

## Sheet: HHV-6A miRNA prediction
5 miRNAs of HHV-6A were previously identified by Nukui et al., and their existence was confirmed
Nukui M, Mori Y, Murphy EA. A human herpesvirus 6A-encoded microRNA: role in viral lytic replication. J Virol. 2015;89(5):2615-2627. doi:10.1128/JVI.02007-14
To assess likelihood of those miRNAs to bind specific target genes within the human genome, seed sequences (nt 2-8) were used with the targetscan tool version 5.2, using costum mode
Reference:
Conserved Seed Pairing, Often Flanked by Adenosines, Indicates that Thousands of Human Genes are MicroRNA Targets
Benjamin P Lewis, Christopher B Burge, David P Bartel. Cell, 120:15-16 (2005).
the full sequence was used for prediction in TargetRANK
TargetRank (mit.edu)
Reference:
Cydney B. Nielsen, Noam Shomron, Rickard Sandberg, Eran Hornstein, Jacob Kitzman, and Christopher B. Burge. RNA. 13: 1-18 (2007)
sncRNA-U2
CUCUCCUCCGGCGUAUCCUCGU
TargetscanHuman 5.2 Custom
sncRNA-U3-1
UAGUAUCCUUAACGCGAUCGUA
TargetscanHuman 5.2 Custom
sncRNA-U14
UAAGAGCUCUGUCGAGACGUCGC
TargetscanHuman 5.2 Custom
sncRNA-U54
CUCUGCCUUAAAUGAAUAUCGU
TargetscanHuman 5.2 Custom
miR-U86
UAGAACUUUCUGAAUCGGUGUC
TargetscanHuman 5.2 Custom

## Sheet: sncRNA-U2
Human | UCUCCUC	sncRNA-U2
259 conserved targets, with a total of 271 conserved sites. (Table sorted by number and type of sites)	CUCUCCUCCGGCGUAUCCUCGU
	Targetscan								TargetRANK
Target gene	Gene name	Conserved sites				Links to sites in UTRs
		total	8mer	7mer-m8	7mer-1A				Rank, Gene Name, Gene/Isoform Description, Refseq ID, TargetRank Score, Conserved Seed Matches: 8mer, M8 7mer, A1 7mer, 6mer, Non-conserved Seed Matches: 8mer, M8 7mer, A1 7mer, 6mer
KIAA1219	KIAA1219	2	2	0	0	Sites in UTR			1, NFASC, neurofascin precursor, NM_015090, 0.9470, 10, 0, 0, 0, 0, 1, 4, 2, 3
FOSB	FBJ murine osteosarcoma viral oncogene homolog B	2	1	1	0	Sites in UTR			2, KSR2, kinase suppressor of ras 2, NM_173598, 0.8880, 10, 0, 0, 0, 0, 3, 3, 1, 3
PBX1	pre-B-cell leukemia homeobox 1	2	1	1	0	Sites in UTR			3, TTC33, tetratricopeptide repeat domain 33, NM_012382, 0.8020, 6, 0, 0, 0, 0, 1, 1, 2, 2
ZNF445	zinc finger protein 445	3	0	2	1	Sites in UTR			4, ETV1, ets variant gene 1, NM_004956, 0.7870, 3, 0, 0, 0, 0, 2, 0, 1, 0
TNS1	tensin 1	2	1	0	1	Sites in UTR			5, BNC2, basonuclin 2, NM_017637, 0.7710, 7, 0, 0, 0, 0, 1, 1, 2, 3
FBXO45	F-box protein 45	2	0	2	0	Sites in UTR			6, SOX4, SRY (sex determining region Y)-box 4, NM_003107, 0.7390, 6, 0, 0, 0, 0, 2, 3, 0, 1
ABHD4	abhydrolase domain containing 4	1	1	0	0	Sites in UTR			7, NDST1, N-deacetylase/N-sulfotransferase (heparan, NM_001543, 0.7320, 9, 0, 0, 0, 0, 1, 4, 0, 4
ADM	adrenomedullin	1	1	0	0	Sites in UTR			8, CDK6, cyclin-dependent kinase 6, NM_001259, 0.7270, 6, 0, 0, 0, 0, 1, 1, 1, 3
AFF1	AF4/FMR2 family, member 1	1	1	0	0	Sites in UTR			9, CHMP7, CHMP family - member 7, NM_152272, 0.7030, 3, 0, 0, 0, 0, 2, 0, 1, 0
ARHGAP20	Rho GTPase activating protein 20	1	1	0	0	Sites in UTR			10, ARHGAP26, GTPase regulator associated with the focal, NM_015071, 0.7020, 6, 0, 0, 0, 0, 2, 1, 2, 1
ARID1A	AT rich interactive domain 1A (SWI-like)	1	1	0	0	Sites in UTR			11, DBT, dihydrolipoamide branched chain transacylase, NM_001918, 0.6980, 10, 0, 0, 0, 0, 1, 1, 6, 2
ATG9B	ATG9 autophagy related 9 homolog B (S. cerevisiae)	1	1	0	0	Sites in UTR			12, RIMS3, regulating synaptic membrane exocytosis 3, NM_014747, 0.6950, 5, 0, 1, 0, 0, 2, 2, 0, 0
ATXN1	ataxin 1	1	1	0	0	Sites in UTR			13, CLK3, CDC-like kinase 3 isoform hclk3/152, NM_001292, 0.6780, 5, 1, 0, 3, 0, 0, 1, 0, 0
BCL9	B-cell CLL/lymphoma 9	1	1	0	0	Sites in UTR			14, MAP4, microtubule-associated protein 4 isoform 1, NM_002375, 0.6660, 6, 0, 0, 0, 0, 2, 1, 0, 3
BCORL1	BCL6 co-repressor-like 1	1	1	0	0	Sites in UTR			15, FAM18B2, hypothetical protein LOC201158, NM_145301, 0.6440, 7, 0, 0, 0, 0, 0, 5, 0, 2
C11orf67	chromosome 11 open reading frame 67	1	1	0	0	Sites in UTR			16, CREB5, cAMP responsive element binding protein 5, NM_001011666, 0.6390, 7, 0, 0, 0, 2, 0, 0, 3, 2
C19orf57	chromosome 19 open reading frame 57	1	1	0	0	Sites in UTR			17, C20orf174, hypothetical protein LOC128611, NM_178457, 0.6320, 3, 0, 0, 0, 0, 2, 0, 1, 0
CASK	calcium/calmodulin-dependent serine protein kinase (MAGUK family)	1	1	0	0	Sites in UTR			18, TMEM28, transmembrane protein 28, NM_015686, 0.6120, 5, 0, 0, 0, 1, 1, 1, 2, 0
CD274	CD274 molecule	1	1	0	0	Sites in UTR			19, TMEM65, hypothetical protein LOC157378, NM_194291, 0.6070, 3, 0, 0, 0, 0, 1, 2, 0, 0
CLDN23	claudin 23	1	1	0	0	Sites in UTR			20, GREM1, gremlin-1 precursor, NM_013372, 0.5910, 5, 0, 0, 0, 0, 1, 1, 1, 2
DHRS12	dehydrogenase/reductase (SDR family) member 12	1	1	0	0	Sites in UTR			21, ATXN1, ataxin 1, NM_000332, 0.5900, 6, 0, 0, 0, 1, 1, 0, 2, 2
DLG1	discs, large homolog 1 (Drosophila)	1	1	0	0	Sites in UTR			22, KIAA1853, KIAA1853 protein, NM_194286, 0.5880, 5, 0, 0, 0, 0, 2, 1, 0, 2
DMN	desmuslin	1	1	0	0	Sites in UTR			23, MEX3A, MEX3A protein, NM_001093725, 0.5870, 5, 0, 1, 0, 0, 1, 2, 0, 1
DOC2A	double C2-like domains, alpha	1	1	0	0	Sites in UTR			24, BMF, Bcl2 modifying factor isoform bmf-3, NM_001003943, 0.5770, 7, 0, 0, 0, 0, 1, 2, 1, 3
DYRK2	dual-specificity tyrosine-(Y)-phosphorylation regulated kinase 2	1	1	0	0	Sites in UTR			24, BMF, Bcl2 modifying factor isoform bmf-1, NM_033503, 0.5770, 7, 0, 0, 0, 0, 1, 2, 1, 3
ENAH	enabled homolog (Drosophila)	1	1	0	0	Sites in UTR			26, PLXNA2, plexin A2, NM_025179, 0.5720, 6, 0, 0, 0, 0, 1, 1, 0, 4
FAM114A2	family with sequence similarity 114, member A2	1	1	0	0	Sites in UTR			27, LYPD6, LY6/PLAUR domain containing 6, NM_194317, 0.5710, 4, 0, 0, 0, 0, 1, 1, 1, 1
FNDC3A	fibronectin type III domain containing 3A	1	1	0	0	Sites in UTR			28, KCNMA1, large conductance calcium-activated potassium, NM_001014797, 0.5700, 5, 1, 0, 0, 1, 0, 0, 1, 2
FZD1	frizzled homolog 1 (Drosophila)	1	1	0	0	Sites in UTR			29, PALLD, palladin, NM_016081, 0.5690, 5, 0, 0, 0, 0, 1, 0, 2, 2
GARNL4	GTPase activating Rap/RanGAP domain-like 4	1	1	0	0	Sites in UTR			30, SLFN13, schlafen family member 13, NM_144682, 0.5610, 7, 0, 0, 0, 0, 1, 2, 4, 0
GEMIN5	gem (nuclear organelle) associated protein 5	1	1	0	0	Sites in UTR			31, CLCN5, chloride channel 5, NM_000084, 0.5580, 4, 0, 0, 0, 1, 1, 0, 1, 1
GFPT2	glutamine-fructose-6-phosphate transaminase 2	1	1	0	0	Sites in UTR			31, PELI2, pellino 2, NM_021255, 0.5580, 4, 0, 0, 1, 0, 1, 0, 0, 2
GLCCI1	glucocorticoid induced transcript 1	1	1	0	0	Sites in UTR			33, OXR1, oxidation resistance 1, NM_181354, 0.5560, 3, 0, 0, 0, 0, 1, 0, 2, 0
GNG2	guanine nucleotide binding protein (G protein), gamma 2	1	1	0	0	Sites in UTR			34, ZNF182, zinc finger protein 21 isoform 1, NM_006962, 0.5500, 5, 0, 0, 0, 1, 1, 0, 2, 1
HECA	headcase homolog (Drosophila)	1	1	0	0	Sites in UTR			34, RBM9, RNA binding motif protein 9 isoform 2, NM_014309, 0.5500, 5, 0, 0, 0, 0, 1, 0, 3, 1
HIPK2	homeodomain interacting protein kinase 2	1	1	0	0	Sites in UTR			34, RBM9, RNA binding motif protein 9 isoform 3, NM_001082576, 0.5500, 5, 0, 0, 0, 0, 1, 0, 3, 1
HNRNPU	heterogeneous nuclear ribonucleoprotein U (scaffold attachment factor A)	1	1	0	0	Sites in UTR			37, MYO5A, myosin VA (heavy polypeptide 12 - myoxin), NM_000259, 0.5350, 5, 0, 0, 0, 0, 1, 0, 2, 2
HTATIP2	HIV-1 Tat interactive protein 2, 30kDa	1	1	0	0	Sites in UTR			38, C1orf115, hypothetical protein LOC79762, NM_024709, 0.5310, 3, 0, 0, 0, 0, 2, 0, 0, 1
INSR	insulin receptor	1	1	0	0	Sites in UTR			39, ZNF605, zinc finger protein 605, NM_183238, 0.5250, 5, 0, 0, 0, 0, 2, 0, 1, 2
IRF4	interferon regulatory factor 4	1	1	0	0	Sites in UTR			40, KIAA1219, hypothetical protein LOC57148, NM_020336, 0.5220, 3, 0, 0, 0, 0, 2, 0, 0, 1
KCNMA1	potassium large conductance calcium-activated channel, subfamily M, alpha member 1	1	1	0	0	Sites in UTR			41, GTF2F2, general transcription factor IIF - polypeptide 2 -, NM_004128, 0.5180, 3, 0, 0, 0, 0, 1, 0, 1, 1
KIAA0226	KIAA0226	1	1	0	0	Sites in UTR			42, STK35, serine/threonine kinase 35, NM_080836, 0.5170, 4, 1, 0, 0, 0, 0, 0, 2, 1
KIAA2018	KIAA2018	1	1	0	0	Sites in UTR			43, WSCD1, WSC domain containing 1, NM_015253, 0.5110, 4, 0, 0, 0, 0, 2, 1, 0, 1
KIRREL	kin of IRRE like (Drosophila)	1	1	0	0	Sites in UTR			44, PGM2L1, phosphoglucomutase 2-like 1, NM_173582, 0.4970, 6, 0, 0, 0, 0, 1, 0, 2, 3
KLF12	Kruppel-like factor 12	1	1	0	0	Sites in UTR			45, CCND2, cyclin D2, NM_001759, 0.4950, 3, 0, 0, 0, 0, 1, 1, 1, 0
KPNA6	karyopherin alpha 6 (importin alpha 7)	1	1	0	0	Sites in UTR			46, CUL4B, cullin 4B isoform 1, NM_003588, 0.4940, 3, 0, 0, 0, 0, 1, 1, 1, 0
KSR2	kinase suppressor of ras 2	1	1	0	0	Sites in UTR			47, RGS5, regulator of G-protein signalling 5, NM_003617, 0.4910, 4, 0, 0, 0, 0, 0, 0, 3, 1
LOC399947	similar to expressed sequence AI593442	1	1	0	0	Sites in UTR			48, ZNF445, zinc finger protein 445, NM_181489, 0.4900, 11, 0, 0, 0, 0, 0, 3, 2, 6
LRRC59	leucine rich repeat containing 59	1	1	0	0	Sites in UTR			49, EPHB1, ephrin receptor EphB1 precursor, NM_004441, 0.4880, 4, 0, 0, 0, 1, 0, 1, 2, 0
MED1	mediator complex subunit 1	1	1	0	0	Sites in UTR			50, CBLN2, cerebellin 2 precursor, NM_182511, 0.4860, 4, 0, 0, 0, 0, 0, 1, 1, 2
MEGF11	multiple EGF-like-domains 11	1	1	0	0	Sites in UTR			51, EZH1, enhancer of zeste homolog 1, NM_001991, 0.4840, 2, 0, 0, 0, 0, 2, 0, 0, 0
MMD2	monocyte to macrophage differentiation-associated 2	1	1	0	0	Sites in UTR			52, CMTM6, CKLF-like MARVEL transmembrane domain containing, NM_017801, 0.4820, 2, 0, 0, 0, 0, 2, 0, 0, 0
MRPS27	mitochondrial ribosomal protein S27	1	1	0	0	Sites in UTR			52, ATP2B4, plasma membrane calcium ATPase 4 isoform 4a, NM_001001396, 0.4820, 6, 0, 0, 0, 0, 0, 1, 1, 4
MSL-1	male-specific lethal-1 homolog	1	1	0	0	Sites in UTR			52, ATP2B4, plasma membrane calcium ATPase 4 isoform 4b, NM_001684, 0.4820, 6, 0, 0, 0, 0, 0, 1, 1, 4
MTF1	metal-regulatory transcription factor 1	1	1	0	0	Sites in UTR			55, PAQR8, progestin and adipoQ receptor family member, NM_133367, 0.4810, 7, 0, 0, 0, 0, 0, 1, 2, 4
NCOA1	nuclear receptor coactivator 1	1	1	0	0	Sites in UTR			56, REXO1L1, exonuclease GOR, NM_172239, 0.4800, 9, 0, 0, 0, 0, 2, 0, 2, 5
NRAS	neuroblastoma RAS viral (v-ras) oncogene homolog	1	1	0	0	Sites in UTR			57, MED1, mediator complex subunit 1, NM_004774, 0.4800, 4, 1, 0, 0, 1, 0, 0, 2, 0
NT5C1B	5'-nucleotidase, cytosolic IB	1	1	0	0	Sites in UTR			58, EVC, Ellis van Creveld syndrome protein, NM_153717, 0.4800, 12, 0, 0, 0, 0, 0, 0, 0, 12
NTRK2	neurotrophic tyrosine kinase, receptor, type 2	1	1	0	0	Sites in UTR			59, PRICKLE2, prickle-like 2, NM_198859, 0.4790, 3, 0, 0, 0, 0, 1, 0, 2, 0
PATE	expressed in prostate and testis	1	1	0	0	Sites in UTR			60, INSR, insulin receptor isoform Short precursor, NM_001079817, 0.4780, 3, 0, 0, 0, 0, 2, 0, 1, 0
PLCXD3	phosphatidylinositol-specific phospholipase C, X domain containing 3	1	1	0	0	Sites in UTR			61, S100PBP, S100P binding protein isoform a, NM_022753, 0.4770, 3, 0, 0, 0, 0, 0, 1, 2, 0
PLXNA2	plexin A2	1	1	0	0	Sites in UTR			62, FLJ20309, hypothetical protein LOC54891, NM_017759, 0.4760, 3, 0, 0, 0, 0, 1, 1, 1, 0
PRKAG2	protein kinase, AMP-activated, gamma 2 non-catalytic subunit	1	1	0	0	Sites in UTR			63, USP9X, ubiquitin specific protease 9 - X-linked isoform, NM_001039591, 0.4740, 2, 0, 0, 0, 0, 0, 2, 0, 0
PRUNE	prune homolog (Drosophila)	1	1	0	0	Sites in UTR			64, KCNA1, potassium voltage-gated channel subfamily A, NM_000217, 0.4720, 5, 0, 0, 0, 0, 0, 1, 2, 2
PWWP2A	PWWP domain containing 2A	1	1	0	0	Sites in UTR			65, AFF1, myeloid/lymphoid or mixed-lineage leukemia, NM_005935, 0.4720, 3, 0, 0, 0, 0, 2, 0, 0, 1
RAX	retina and anterior neural fold homeobox	1	1	0	0	Sites in UTR			65, ARNT, aryl hydrocarbon receptor nuclear translocator, NM_178426, 0.4720, 4, 0, 0, 0, 0, 1, 1, 0, 2
RGAG4	retrotransposon gag domain containing 4	1	1	0	0	Sites in UTR			67, MED12L, mediator of RNA polymerase II transcription -, NM_053002, 0.4710, 2, 0, 0, 0, 0, 1, 0, 1, 0
RIMS3	regulating synaptic membrane exocytosis 3	1	1	0	0	Sites in UTR			68, DYRK2, dual-specificity tyrosine-(Y)-phosphorylation, NM_003583, 0.4660, 3, 0, 0, 0, 0, 2, 0, 0, 1
RPAP2	RNA polymerase II associated protein 2	1	1	0	0	Sites in UTR			69, GLCCI1, glucocorticoid induced transcript 1, NM_138426, 0.4620, 3, 1, 0, 0, 0, 0, 0, 1, 1
RXRA	retinoid X receptor, alpha	1	1	0	0	Sites in UTR			70, FRAS1, Fraser syndrome 1, NM_025074, 0.4610, 6, 0, 0, 0, 0, 0, 2, 1, 3
SEPN1	selenoprotein N, 1	1	1	0	0	Sites in UTR			70, ERC2, cytomatrix protein p110, NM_015576, 0.4610, 3, 0, 0, 2, 0, 1, 0, 0, 0
SH3BGRL	SH3 domain binding glutamic acid-rich protein like	1	1	0	0	Sites in UTR			72, DLGAP2, discs large-associated protein 2, NM_004745, 0.4610, 5, 0, 0, 0, 0, 0, 3, 1, 1
SMARCA1	SWI/SNF related, matrix associated, actin dependent regulator of chromatin, subfamily a, member 1	1	1	0	0	Sites in UTR			73, HIPK1, homeodomain-interacting protein kinase 1 isoform, NM_198269, 0.4590, 3, 0, 1, 0, 0, 1, 0, 0, 1
SMPD3	sphingomyelin phosphodiesterase 3, neutral membrane (neutral sphingomyelinase II)	1	1	0	0	Sites in UTR			74, SLC9A2, solute carrier family 9 (sodium/hydrogen, NM_003048, 0.4580, 4, 0, 0, 0, 0, 1, 1, 2, 0
SNX27	sorting nexin family member 27	1	1	0	0	Sites in UTR			75, PERP, PERP - TP53 apoptosis effector, NM_022121, 0.4570, 3, 0, 0, 0, 0, 0, 0, 3, 0
SOX10	SRY (sex determining region Y)-box 10	1	1	0	0	Sites in UTR			76, ZNF618, zinc finger protein 618, NM_133374, 0.4570, 4, 0, 0, 0, 0, 1, 0, 0, 3
SPEG	SPEG complex locus	1	1	0	0	Sites in UTR			77, CTXN3, cortexin 3, NM_001048252, 0.4550, 2, 0, 0, 0, 0, 1, 1, 0, 0
SSH1	slingshot homolog 1 (Drosophila)	1	1	0	0	Sites in UTR			78, ZNF202, zinc finger protein 202, NM_003455, 0.4540, 3, 0, 0, 0, 0, 1, 1, 1, 0
SSR3	signal sequence receptor, gamma (translocon-associated protein gamma)	1	1	0	0	Sites in UTR			79, TGIF2, TGFB-induced factor homeobox 2, NM_021809, 0.4520, 4, 0, 0, 0, 0, 1, 0, 2, 1
STAT5B	signal transducer and activator of transcription 5B	1	1	0	0	Sites in UTR			80, GABRB2, gamma-aminobutyric acid (GABA) A receptor - beta, NM_021911, 0.4520, 3, 0, 0, 0, 1, 1, 1, 0, 0
STK35	serine/threonine kinase 35	1	1	0	0	Sites in UTR			80, PTK2, PTK2 protein tyrosine kinase 2 isoform a, NM_153831, 0.4520, 3, 0, 0, 0, 0, 1, 1, 0, 1
STXBP5	syntaxin binding protein 5 (tomosyn)	1	1	0	0	Sites in UTR			82, CACNA1E, calcium channel - voltage-dependent - R type -, NM_000721, 0.4510, 3, 0, 0, 0, 0, 2, 0, 0, 1
TGIF2	TGFB-induced factor homeobox 2	1	1	0	0	Sites in UTR			83, DDEF2, development- and differentiation-enhancing, NM_003887, 0.4500, 2, 0, 0, 0, 0, 1, 0, 1, 0
TLK2	tousled-like kinase 2	1	1	0	0	Sites in UTR			83, BACE1, beta-site APP-cleaving enzyme 1 isoform A, NM_012104, 0.4500, 7, 0, 0, 0, 0, 1, 0, 0, 6
TNRC6B	trinucleotide repeat containing 6B	1	1	0	0	Sites in UTR			83, ADORA1, adenosine A1 receptor, NM_000674, 0.4500, 6, 0, 0, 0, 0, 1, 2, 0, 3
TOB2	transducer of ERBB2, 2	1	1	0	0	Sites in UTR			86, ITPR2, inositol 1 -4 -5-triphosphate receptor - type 2, NM_002223, 0.4490, 4, 0, 0, 0, 0, 1, 1, 0, 2
TRPS1	trichorhinophalangeal syndrome I	1	1	0	0	Sites in UTR			87, TGFBR1, transforming growth factor - beta receptor I, NM_004612, 0.4470, 3, 0, 0, 0, 1, 1, 0, 1, 0
USP18	ubiquitin specific peptidase 18	1	1	0	0	Sites in UTR			88, MTMR10, myotubularin related protein 10, NM_017762, 0.4460, 3, 0, 0, 0, 0, 2, 0, 0, 1
VAMP1	vesicle-associated membrane protein 1 (synaptobrevin 1)	1	1	0	0	Sites in UTR			89, PATE, expressed in prostate and testis, NM_138294, 0.4460, 4, 0, 0, 0, 0, 1, 0, 1, 2
VSIG1	V-set and immunoglobulin domain containing 1	1	1	0	0	Sites in UTR			90, SRF, serum response factor (c-fos serum response, NM_003131, 0.4460, 3, 0, 1, 1, 0, 0, 1, 0, 0
ZNF202	zinc finger protein 202	1	1	0	0	Sites in UTR			90, PPIL1, peptidylprolyl isomerase-like 1, NM_016059, 0.4460, 4, 0, 0, 0, 0, 1, 0, 1, 2
ZNF33B	zinc finger protein 33B	1	1	0	0	Sites in UTR			92, RGAG4, retrotransposon gag domain containing 4, NM_001024455, 0.4430, 3, 0, 0, 0, 0, 2, 1, 0, 0
ZNF385C	zinc finger protein 385C	1	1	0	0	Sites in UTR			93, KIAA1909, hypothetical protein LOC153478, NM_052909, 0.4420, 9, 0, 0, 0, 0, 0, 1, 4, 4
ZNF512	zinc finger protein 512	1	1	0	0	Sites in UTR			94, OLFML2A, olfactomedin-like 2A, NM_182487, 0.4410, 5, 0, 0, 0, 0, 1, 2, 1, 1
ZNF831	zinc finger protein 831	1	1	0	0	Sites in UTR			95, TCF21, transcription factor 21, NM_198392, 0.4400, 3, 0, 0, 0, 0, 1, 0, 1, 1
DCP1A	DCP1 decapping enzyme homolog A (S. cerevisiae)	2	0	1	1	Sites in UTR			96, GPR107, G protein-coupled receptor 107, NM_020960, 0.4360, 5, 0, 0, 0, 0, 0, 2, 2, 1
PHF21A	PHD finger protein 21A	2	0	1	1	Sites in UTR			97, MGAT3, mannosyl (beta-1 -4-)-glycoprotein, NM_002409, 0.4350, 5, 0, 0, 0, 0, 2, 0, 1, 2
SALL2	sal-like 2 (Drosophila)	2	0	1	1	Sites in UTR			98, STXBP5, tomosyn, NM_139244, 0.4340, 2, 1, 0, 0, 0, 0, 1, 0, 0
C14orf43	chromosome 14 open reading frame 43	2	0	0	2	Sites in UTR			99, KLF12, Kruppel-like factor 12, NM_007249, 0.4340, 3, 1, 0, 0, 0, 0, 0, 1, 1
TBL1X	transducin (beta)-like 1X-linked	2	0	0	2	Sites in UTR			99, YTHDF3, YTH domain family - member 3, NM_152758, 0.4340, 2, 0, 0, 1, 0, 0, 1, 0, 0
ABBA-1	actin-bundling protein with BAIAP2 homology	1	0	1	0	Sites in UTR			99, DIAPH2, diaphanous 2 isoform 156, NM_006729, 0.4340, 3, 0, 0, 0, 0, 1, 0, 1, 1
AMBRA1	autophagy/beclin-1 regulator 1	1	0	1	0	Sites in UTR			99, PLCXD3, phosphatidylinositol-specific phospholipase C - X, NM_001005473, 0.4340, 3, 0, 0, 0, 0, 1, 0, 1, 1
ANK1	ankyrin 1, erythrocytic	1	0	1	0	Sites in UTR			103, VDR, vitamin D (1 -25-dihydroxyvitamin D3) receptor, NM_001017535, 0.4330, 7, 0, 0, 0, 0, 1, 0, 4, 2
ANKRD13A	ankyrin repeat domain 13A	1	0	1	0	Sites in UTR			104, ARSJ, arylsulfatase J, NM_024590, 0.4320, 2, 0, 0, 0, 0, 2, 0, 0, 0
C5orf20	chromosome 5 open reading frame 20	1	0	1	0	Sites in UTR			105, SLC7A11, solute carrier family 7 - (cationic amino acid, NM_014331, 0.4320, 5, 0, 0, 0, 0, 0, 1, 4, 0
CADM4	cell adhesion molecule 4	1	0	1	0	Sites in UTR			105, ARNT, aryl hydrocarbon receptor nuclear translocator, NM_178427, 0.4320, 3, 0, 0, 0, 0, 1, 1, 0, 1
CCRK	cell cycle related kinase	1	0	1	0	Sites in UTR			107, C1orf21, chromosome 1 open reading frame 21, NM_030806, 0.4300, 5, 0, 0, 1, 0, 0, 0, 1, 3
CELSR2	cadherin, EGF LAG seven-pass G-type receptor 2 (flamingo homolog, Drosophila)	1	0	1	0	Sites in UTR			108, PPP1R9A, protein phosphatase 1 - regulatory (inhibitor), NM_017650, 0.4300, 4, 0, 0, 1, 0, 0, 1, 0, 2
CHRNE	cholinergic receptor, nicotinic, epsilon	1	0	1	0	Sites in UTR			109, MLLT4, myeloid/lymphoid or mixed-lineage leukemia, NM_001040001, 0.4290, 3, 0, 0, 0, 0, 1, 0, 2, 0
COL19A1	collagen, type XIX, alpha 1	1	0	1	0	Sites in UTR			110, HLF, hepatic leukemia factor, NM_002126, 0.4270, 4, 0, 0, 0, 1, 0, 2, 0, 1
CSF1	colony stimulating factor 1 (macrophage)	1	0	1	0	Sites in UTR			111, WDR21B, WD repeat domain 21B, NM_001029955, 0.4250, 3, 0, 0, 0, 0, 1, 1, 1, 0
DUSP9	dual specificity phosphatase 9	1	0	1	0	Sites in UTR			112, FRMPD4, FERM and PDZ domain containing 4, NM_014728, 0.4240, 6, 0, 0, 0, 2, 0, 2, 1, 1
DVL3	dishevelled, dsh homolog 3 (Drosophila)	1	0	1	0	Sites in UTR			113, TRIOBP, TRIO and F-actin binding protein isoform 6, NM_001039141, 0.4230, 7, 0, 0, 0, 0, 1, 1, 2, 3
FRMD4A	FERM domain containing 4A	1	0	1	0	Sites in UTR			114, SH3BGRL, SH3 domain binding glutamic acid-rich protein, NM_003022, 0.4220, 2, 0, 0, 0, 0, 1, 0, 1, 0
GRIK3	glutamate receptor, ionotropic, kainate 3	1	0	1	0	Sites in UTR			114, MAP1B, microtubule-associated protein 1B, NM_005909, 0.4220, 4, 0, 0, 0, 0, 1, 0, 1, 2
HIRA	HIR histone cell cycle regulation defective homolog A (S. cerevisiae)	1	0	1	0	Sites in UTR			114, TGFA, transforming growth factor - alpha isoform 1, NM_003236, 0.4220, 7, 0, 0, 0, 0, 1, 0, 2, 4
HNRNPA1	heterogeneous nuclear ribonucleoprotein A1	1	0	1	0	Sites in UTR			117, STK4, serine/threonine kinase 4, NM_006282, 0.4210, 4, 0, 1, 0, 0, 1, 0, 1, 1
IGF2BP1	insulin-like growth factor 2 mRNA binding protein 1	1	0	1	0	Sites in UTR			118, HMG20A, high-mobility group 20A, NM_018200, 0.4190, 3, 0, 0, 0, 1, 1, 0, 1, 0
KCND1	potassium voltage-gated channel, Shal-related subfamily, member 1	1	0	1	0	Sites in UTR			119, MOBKL1A, MOB1 - Mps One Binder kinase activator-like 1A, NM_173468, 0.4180, 4, 0, 0, 0, 0, 0, 0, 2, 2
KIAA1553	KIAA1553	1	0	1	0	Sites in UTR			120, PELI1, pellino protein, NM_020651, 0.4170, 3, 0, 0, 0, 0, 1, 0, 0, 2
KIF1B	kinesin family member 1B	1	0	1	0	Sites in UTR			121, DUSP5, dual specificity phosphatase 5, NM_004419, 0.4160, 3, 0, 0, 0, 0, 1, 0, 2, 0
KRT13	keratin 13	1	0	1	0	Sites in UTR			121, FOXO3, forkhead box O3A, NM_201559, 0.4160, 5, 0, 0, 0, 0, 0, 1, 4, 0
MAN1A1	mannosidase, alpha, class 1A, member 1	1	0	1	0	Sites in UTR			121, RRP1B, ribosomal RNA processing 1 homolog B, NM_015056, 0.4160, 3, 0, 0, 0, 0, 1, 2, 0, 0
MAN1C1	mannosidase, alpha, class 1C, member 1	1	0	1	0	Sites in UTR			124, LOC401498, hypothetical protein LOC401498, NM_212558, 0.4120, 2, 0, 0, 0, 0, 1, 1, 0, 0
MARK4	MAP/microtubule affinity-regulating kinase 4	1	0	1	0	Sites in UTR			125, SNX27, sorting nexin family member 27, NM_030918, 0.4110, 5, 1, 0, 0, 0, 0, 1, 1, 2
MEX3A	mex-3 homolog A (C. elegans)	1	0	1	0	Sites in UTR			126, TRPS1, zinc finger transcription factor TRPS1, NM_014112, 0.4100, 2, 0, 0, 0, 0, 1, 1, 0, 0
MRFAP1	Mof4 family associated protein 1	1	0	1	0	Sites in UTR			127, VANGL1, vang-like 1, NM_138959, 0.4080, 4, 0, 0, 0, 0, 0, 1, 1, 2
MUTED	muted homolog (mouse)	1	0	1	0	Sites in UTR			128, DIO2, deiodinase - iodothyronine - type II isoform a, NM_000793, 0.4070, 2, 0, 0, 0, 0, 1, 0, 1, 0
MYOM1	myomesin 1, 185kDa	1	0	1	0	Sites in UTR			129, ERBB4, v-erb-a erythroblastic leukemia viral oncogene, NM_005235, 0.4070, 4, 0, 0, 0, 0, 0, 0, 3, 1
OR2S2	olfactory receptor, family 2, subfamily S, member 2	1	0	1	0	Sites in UTR			130, HECA, headcase, NM_016217, 0.4060, 3, 0, 0, 0, 0, 1, 0, 1, 1
PDAP1	PDGFA associated protein 1	1	0	1	0	Sites in UTR			130, IBRDC2, IBR domain containing 2, NM_182757, 0.4060, 3, 0, 0, 0, 0, 1, 0, 1, 1
PGF	placental growth factor	1	0	1	0	Sites in UTR			132, PHF15, PHD finger protein 15, NM_015288, 0.4050, 4, 0, 1, 0, 0, 0, 0, 3, 0
PHF15	PHD finger protein 15	1	0	1	0	Sites in UTR			133, GRSF1, G-rich RNA sequence binding factor 1 isoform 1, NM_002092, 0.4040, 4, 0, 0, 0, 0, 1, 0, 2, 1
PLXDC1	plexin domain containing 1	1	0	1	0	Sites in UTR			134, NCALD, neurocalcin delta, NM_001040630, 0.4040, 3, 0, 0, 0, 0, 0, 2, 1, 0
PTPRS	protein tyrosine phosphatase, receptor type, S	1	0	1	0	Sites in UTR			135, GRIN3A, glutamate receptor - ionotropic -, NM_133445, 0.4020, 2, 0, 0, 0, 0, 2, 0, 0, 0
RAB11FIP3	RAB11 family interacting protein 3 (class II)	1	0	1	0	Sites in UTR			136, ZNF793, zinc finger protein 793, NM_001013659, 0.4010, 7, 0, 0, 0, 0, 0, 0, 6, 1
RP11-78J21.1	heterogeneous nuclear ribonucleoprotein A1-like	1	0	1	0	Sites in UTR			137, PNMA5, paraneoplastic antigen like 5, NM_052926, 0.4000, 5, 0, 0, 0, 0, 3, 0, 0, 2
SCARA3	scavenger receptor class A, member 3	1	0	1	0	Sites in UTR			138, KLRA1, killer cell lectin-like receptor subfamily A -, NM_006611, 0.3990, 2, 0, 0, 0, 0, 1, 1, 0, 0
SEMA3G	sema domain, immunoglobulin domain (Ig), short basic domain, secreted, (semaphorin) 3G	1	0	1	0	Sites in UTR			139, IL22RA2, interleukin 22-binding protein isoform 3, NM_181310, 0.3960, 3, 0, 0, 0, 0, 1, 1, 1, 0
SLC2A1	solute carrier family 2 (facilitated glucose transporter), member 1	1	0	1	0	Sites in UTR			139, IL22RA2, interleukin 22-binding protein isoform 2, NM_181309, 0.3960, 3, 0, 0, 0, 0, 1, 1, 1, 0
SRF	serum response factor (c-fos serum response element-binding transcription factor)	1	0	1	0	Sites in UTR			141, EIF5AL1, eukaryotic translation initiation factor 5A-like, NM_001099692, 0.3960, 4, 0, 0, 0, 0, 1, 1, 2, 0
SRL	sarcalumenin	1	0	1	0	Sites in UTR			141, DES, desmin, NM_001927, 0.3960, 5, 0, 0, 0, 1, 0, 2, 0, 2
STK4	serine/threonine kinase 4	1	0	1	0	Sites in UTR			143, ZBTB2, zinc finger and BTB domain containing 2, NM_020861, 0.3940, 2, 0, 0, 0, 0, 0, 0, 2, 0
TCTE3	t-complex-associated-testis-expressed 3	1	0	1	0	Sites in UTR			143, TXNDC10, thioredoxin domain containing 10, NM_019022, 0.3940, 2, 0, 0, 0, 0, 0, 0, 2, 0
TMEM151A	transmembrane protein 151A	1	0	1	0	Sites in UTR			143, TBL1X, transducin beta-like 1X, NM_005647, 0.3940, 2, 0, 0, 0, 0, 0, 0, 2, 0
TMEM63B	transmembrane protein 63B	1	0	1	0	Sites in UTR			143, PAPOLB, poly(A) polymerase beta (testis specific), NM_020144, 0.3940, 2, 0, 0, 0, 0, 1, 0, 1, 0
TTC23	tetratricopeptide repeat domain 23	1	0	1	0	Sites in UTR			147, AMOTL1, angiomotin like 1, NM_130847, 0.3930, 5, 0, 0, 0, 0, 1, 0, 1, 3
TXNDC4	thioredoxin domain containing 4 (endoplasmic reticulum)	1	0	1	0	Sites in UTR			148, MEGF11, multiple EGF-like-domains 11, NM_032445, 0.3910, 3, 0, 0, 0, 0, 1, 0, 1, 1
UBFD1	ubiquitin family domain containing 1	1	0	1	0	Sites in UTR			149, HNRPA3, heterogeneous nuclear ribonucleoprotein A3, NM_194247, 0.3900, 3, 0, 0, 0, 0, 0, 1, 1, 1
VEGFA	vascular endothelial growth factor A	1	0	1	0	Sites in UTR			149, TPPP, tubulin polymerization promoting protein, NM_007030, 0.3900, 8, 0, 0, 0, 0, 0, 2, 1, 5
WASF2	WAS protein family, member 2	1	0	1	0	Sites in UTR			151, MSL-1, hampin, NM_001012241, 0.3890, 3, 1, 0, 0, 0, 0, 1, 0, 1
ZIC1	Zic family member 1 (odd-paired homolog, Drosophila)	1	0	1	0	Sites in UTR			152, BCL11B, B-cell CLL/lymphoma 11B isoform 2, NM_022898, 0.3870, 4, 0, 0, 0, 0, 0, 1, 1, 2
ZRANB1	zinc finger, RAN-binding domain containing 1	1	0	1	0	Sites in UTR			152, TMOD2, tropomodulin 2 (neuronal), NM_014548, 0.3870, 2, 0, 0, 0, 0, 1, 0, 1, 0
ANKRD52	ankyrin repeat domain 52	1	0	0	1	Sites in UTR			154, IGF2BP1, insulin-like growth factor 2 mRNA binding, NM_006546, 0.3870, 5, 0, 0, 0, 0, 0, 1, 2, 2
ANTXR1	anthrax toxin receptor 1	1	0	0	1	Sites in UTR			155, KIAA1199, KIAA1199, NM_018689, 0.3860, 5, 0, 0, 0, 0, 0, 1, 1, 3
ARF3	ADP-ribosylation factor 3	1	0	0	1	Sites in UTR			156, TRAF7, ring finger and WD repeat domain 1, NM_032271, 0.3840, 4, 0, 0, 0, 0, 0, 3, 0, 1
ATMIN	ATM interactor	1	0	0	1	Sites in UTR			157, C21orf119, hypothetical protein LOC84996, NM_032910, 0.3830, 2, 0, 0, 0, 0, 2, 0, 0, 0
BHLHB9	basic helix-loop-helix domain containing, class B, 9	1	0	0	1	Sites in UTR			158, CLIC5, chloride intracellular channel 5, NM_016929, 0.3820, 4, 0, 0, 0, 0, 0, 2, 2, 0
BMPR2	bone morphogenetic protein receptor, type II (serine/threonine kinase)	1	0	0	1	Sites in UTR			158, ZNF295, zinc finger protein 295 isoform L, NM_020727, 0.3820, 2, 0, 0, 0, 0, 2, 0, 0, 0
BZRAP1	benzodiazapine receptor (peripheral) associated protein 1	1	0	0	1	Sites in UTR			158, MFAP3L, microfibrillar-associated protein 3-like isoform, NM_001009554, 0.3820, 5, 0, 0, 0, 1, 0, 0, 3, 1
C20orf177	chromosome 20 open reading frame 177	1	0	0	1	Sites in UTR			161, KIAA0323, hypothetical protein LOC23351, NM_015299, 0.3810, 4, 0, 0, 0, 0, 1, 0, 2, 1
C22orf32	chromosome 22 open reading frame 32	1	0	0	1	Sites in UTR			162, BCL9, B-cell CLL/lymphoma 9, NM_004326, 0.3790, 2, 1, 0, 1, 0, 0, 0, 0, 0
CACNA1C	calcium channel, voltage-dependent, L type, alpha 1C subunit	1	0	0	1	Sites in UTR			163, CNOT4, CCR4-NOT transcription complex - subunit 4, NM_013316, 0.3780, 3, 0, 0, 2, 0, 0, 0, 0, 1
CADM1	cell adhesion molecule 1	1	0	0	1	Sites in UTR			163, EDEM3, ER degradation enhancer - mannosidase alpha-like, NM_025191, 0.3780, 2, 0, 0, 0, 0, 0, 1, 1, 0
CARHSP1	calcium regulated heat stable protein 1, 24kDa	1	0	0	1	Sites in UTR			163, ZNF33B, zinc finger protein 33B, NM_006955, 0.3780, 2, 0, 0, 0, 0, 1, 0, 1, 0
CCBL2	cysteine conjugate-beta lyase 2	1	0	0	1	Sites in UTR			163, RCAN2, Down syndrome critical region gene 1-like 1, NM_005822, 0.3780, 2, 0, 0, 0, 0, 0, 1, 1, 0
CCDC6	coiled-coil domain containing 6	1	0	0	1	Sites in UTR			163, ZIC4, zinc finger protein of the cerebellum 4, NM_032153, 0.3780, 3, 0, 0, 1, 0, 0, 0, 1, 1
CD109	CD109 molecule	1	0	0	1	Sites in UTR			168, SORCS1, SORCS receptor 1 isoform a, NM_052918, 0.3770, 4, 0, 0, 0, 0, 0, 1, 2, 1
CDC2L6	cell division cycle 2-like 6 (CDK8-like)	1	0	0	1	Sites in UTR			168, SORCS1, SORCS receptor 1 isoform b, NM_001013031, 0.3770, 4, 0, 0, 0, 0, 0, 1, 2, 1
CDRT4	CMT1A duplicated region transcript 4	1	0	0	1	Sites in UTR			170, SLC39A9, solute carrier family 39 (zinc transporter) -, NM_018375, 0.3770, 2, 0, 0, 0, 0, 1, 0, 0, 1
CENPL	centromere protein L	1	0	0	1	Sites in UTR			171, SH3KBP1, SH3-domain kinase binding protein 1 isoform a, NM_031892, 0.3760, 2, 0, 0, 0, 0, 1, 1, 0, 0
CNOT4	CCR4-NOT transcription complex, subunit 4	1	0	0	1	Sites in UTR			171, RASSF2, Ras association domain family 2, NM_170774, 0.3760, 6, 0, 0, 0, 0, 0, 1, 1, 4
COL4A1	collagen, type IV, alpha 1	1	0	0	1	Sites in UTR			171, RASSF2, Ras association domain family 2, NM_014737, 0.3760, 6, 0, 0, 0, 0, 0, 1, 1, 4
CORO7	coronin 7	1	0	0	1	Sites in UTR			171, TSPAN33, tetraspanin 33, NM_178562, 0.3760, 2, 0, 0, 0, 0, 1, 1, 0, 0
CREB5	cAMP responsive element binding protein 5	1	0	0	1	Sites in UTR			171, SRL, sarcalumenin, NM_001098814, 0.3760, 3, 0, 0, 0, 0, 1, 1, 0, 1
CROP	cisplatin resistance-associated overexpressed protein	1	0	0	1	Sites in UTR			176, KIF3B, kinesin family member 3B, NM_004798, 0.3760, 3, 0, 0, 0, 0, 1, 0, 1, 1
CYP19A1	cytochrome P450, family 19, subfamily A, polypeptide 1	1	0	0	1	Sites in UTR			177, ALS2CR4, amyotrophic lateral sclerosis 2 (juvenile), NM_152388, 0.3730, 4, 0, 0, 0, 0, 1, 0, 0, 3
DCLK3	doublecortin-like kinase 3	1	0	0	1	Sites in UTR			178, SDHC, succinate dehydrogenase complex - subunit C, NM_001035511, 0.3720, 2, 0, 0, 0, 0, 1, 0, 1, 0
DGKE	diacylglycerol kinase, epsilon 64kDa	1	0	0	1	Sites in UTR			178, SDHC, succinate dehydrogenase complex - subunit C, NM_001035513, 0.3720, 2, 0, 0, 0, 0, 1, 0, 1, 0
EEF1A1	eukaryotic translation elongation factor 1 alpha 1	1	0	0	1	Sites in UTR			180, ETV6, ets variant gene 6, NM_001987, 0.3710, 5, 0, 0, 0, 0, 0, 1, 1, 3
ELK1	ELK1, member of ETS oncogene family	1	0	0	1	Sites in UTR			180, FOXN3, checkpoint suppressor 1 isoform 2, NM_005197, 0.3710, 5, 0, 0, 1, 2, 0, 1, 0, 1
ENAM	enamelin	1	0	0	1	Sites in UTR			182, SLC25A20, carnitine/acylcarnitine translocase, NM_000387, 0.3700, 2, 0, 0, 0, 0, 1, 1, 0, 0
EREG	epiregulin	1	0	0	1	Sites in UTR			183, PXN, paxillin, NM_002859, 0.3680, 2, 0, 0, 0, 0, 2, 0, 0, 0
FAM122B	family with sequence similarity 122B	1	0	0	1	Sites in UTR			184, CASP7, caspase 7 isoform beta, NM_033340, 0.3660, 2, 0, 0, 0, 0, 1, 0, 1, 0
FAM71F1	family with sequence similarity 71, member F1	1	0	0	1	Sites in UTR			184, CASP7, caspase 7 isoform alpha, NM_033339, 0.3660, 2, 0, 0, 0, 0, 1, 0, 1, 0
FBXO22	F-box protein 22	1	0	0	1	Sites in UTR			184, COQ10A, coenzyme Q10 homolog A isoform b, NM_001099337, 0.3660, 2, 0, 0, 0, 0, 1, 0, 1, 0
FGF5	fibroblast growth factor 5	1	0	0	1	Sites in UTR			187, KLF9, Kruppel-like factor 9, NM_001206, 0.3630, 3, 0, 0, 0, 0, 0, 1, 2, 0
FOXJ3	forkhead box J3	1	0	0	1	Sites in UTR			188, ZNF33A, zinc finger protein 33A isoform b, NM_006974, 0.3620, 3, 0, 0, 0, 0, 1, 0, 1, 1
FOXL2	forkhead box L2	1	0	0	1	Sites in UTR			188, CCPG1, cell cycle progression 1 isoform 1, NM_004748, 0.3620, 3, 0, 0, 0, 0, 0, 1, 1, 1
FREQ	frequenin homolog (Drosophila)	1	0	0	1	Sites in UTR			190, TOB2, transducer of ERBB2 - 2, NM_016272, 0.3610, 3, 0, 0, 0, 0, 1, 0, 0, 2
FRRS1	ferric-chelate reductase 1	1	0	0	1	Sites in UTR			190, CTDSPL2, CTD (carboxy-terminal domain - RNA polymerase II -, NM_016396, 0.3610, 3, 1, 0, 0, 0, 0, 0, 0, 2
FUK	fucokinase	1	0	0	1	Sites in UTR			190, NRP2, neuropilin 2 isoform 1 precursor, NM_201266, 0.3610, 3, 0, 0, 0, 0, 1, 1, 1, 0
FXYD6	FXYD domain containing ion transport regulator 6	1	0	0	1	Sites in UTR			193, TEAD1, TEA domain family member 1, NM_021961, 0.3610, 3, 0, 0, 0, 0, 1, 0, 0, 2
GDF6	growth differentiation factor 6	1	0	0	1	Sites in UTR			193, PCDH17, protocadherin 17 precursor, NM_001040429, 0.3610, 3, 0, 0, 0, 1, 1, 0, 0, 1
GPR107	G protein-coupled receptor 107	1	0	0	1	Sites in UTR			195, HN1L, chromosome 16 open reading frame 34, NM_144570, 0.3600, 3, 0, 0, 0, 0, 2, 0, 0, 1
GPRC5A	G protein-coupled receptor, family C, group 5, member A	1	0	0	1	Sites in UTR			195, FAM22D, hypothetical protein LOC728130, NM_001009610, 0.3600, 6, 0, 0, 0, 0, 1, 0, 0, 5
GRSF1	G-rich RNA sequence binding factor 1	1	0	0	1	Sites in UTR			195, TXNDC4, thioredoxin domain containing 4 (endoplasmic, NM_015051, 0.3600, 3, 0, 0, 0, 0, 0, 2, 0, 1
HMG20A	high-mobility group 20A	1	0	0	1	Sites in UTR			198, SNX22, sorting nexin 22, NM_024798, 0.3590, 5, 0, 0, 0, 0, 1, 0, 3, 1
HRB	HIV-1 Rev binding protein	1	0	0	1	Sites in UTR			198, FLJ35880, hypothetical protein LOC256076, NM_153264, 0.3590, 2, 0, 0, 0, 0, 1, 0, 1, 0
IGF1	insulin-like growth factor 1 (somatomedin C)	1	0	0	1	Sites in UTR			200, ANKS6, ankyrin repeat and sterile alpha motif domain, NM_173551, 0.3590, 5, 0, 0, 0, 0, 0, 3, 0, 2
INHBE	inhibin, beta E	1	0	0	1	Sites in UTR			201, KIAA1045, hypothetical protein LOC23349, NM_015297, 0.3580, 4, 0, 0, 0, 0, 0, 2, 1, 1
KCNA1	potassium voltage-gated channel, shaker-related subfamily, member 1 (episodic ataxia with myokymia)	1	0	0	1	Sites in UTR			202, HEPHL1, hephaestin-like 1, NM_001098672, 0.3570, 4, 0, 0, 0, 0, 0, 0, 3, 1
KDELC2	KDEL (Lys-Asp-Glu-Leu) containing 2	1	0	0	1	Sites in UTR			203, ENTPD1, ectonucleoside triphosphate diphosphohydrolase 1, NM_001098175, 0.3570, 5, 0, 0, 0, 0, 0, 0, 1, 4
KIF1C	kinesin family member 1C	1	0	0	1	Sites in UTR			203, C5orf24, hypothetical protein LOC134553, NM_152409, 0.3570, 2, 0, 0, 0, 0, 1, 0, 1, 0
KLHL14	kelch-like 14 (Drosophila)	1	0	0	1	Sites in UTR			203, RXRA, retinoid X receptor - alpha, NM_002957, 0.3570, 3, 0, 0, 0, 0, 1, 1, 0, 1
KRT33B	keratin 33B	1	0	0	1	Sites in UTR			206, ADCY2, adenylate cyclase 2, NM_020546, 0.3560, 3, 0, 0, 0, 0, 1, 1, 1, 0
LCA5	Leber congenital amaurosis 5	1	0	0	1	Sites in UTR			206, ARHGAP20, Rho GTPase activating protein 20, NM_020809, 0.3560, 2, 0, 0, 0, 0, 1, 1, 0, 0
MDH1B	malate dehydrogenase 1B, NAD (soluble)	1	0	0	1	Sites in UTR			206, KIAA0947, hypothetical protein LOC23379, NM_015325, 0.3560, 3, 0, 0, 0, 0, 1, 0, 1, 1
MGAT3	mannosyl (beta-1,4-)-glycoprotein beta-1,4-N-acetylglucosaminyltransferase	1	0	0	1	Sites in UTR			206, ENDOD1, endonuclease domain containing 1, NM_015036, 0.3560, 3, 0, 0, 0, 0, 1, 0, 1, 1
MLLT1	myeloid/lymphoid or mixed-lineage leukemia (trithorax homolog, Drosophila); translocated to, 1	1	0	0	1	Sites in UTR			206, EREG, epiregulin preproprotein, NM_001432, 0.3560, 2, 0, 0, 0, 0, 0, 1, 1, 0
MMACHC	methylmalonic aciduria (cobalamin deficiency) cblC type, with homocystinuria	1	0	0	1	Sites in UTR			206, TRIM9, tripartite motif protein 9 isoform 1, NM_015163, 0.3560, 3, 0, 0, 0, 0, 0, 1, 2, 0
MTPN	myotrophin	1	0	0	1	Sites in UTR			212, RAX, retina and anterior neural fold homeobox, NM_013435, 0.3530, 3, 0, 0, 0, 0, 1, 1, 0, 1
MYO5C	myosin VC	1	0	0	1	Sites in UTR			213, FLJ26443, hypothetical protein LOC400165, NM_207440, 0.3520, 3, 0, 0, 0, 0, 1, 1, 1, 0
MYST3	MYST histone acetyltransferase (monocytic leukemia) 3	1	0	0	1	Sites in UTR			214, PRDM10, PR domain containing 10 isoform 1, NM_020228, 0.3500, 3, 0, 0, 0, 0, 0, 0, 2, 1
NKTR	natural killer-tumor recognition sequence	1	0	0	1	Sites in UTR			214, LOC285382, hypothetical protein LOC285382, NM_001025266, 0.3500, 3, 0, 0, 0, 0, 0, 0, 2, 1
NT5DC3	5'-nucleotidase domain containing 3	1	0	0	1	Sites in UTR			214, PDGFC, platelet-derived growth factor C precursor, NM_016205, 0.3500, 2, 0, 0, 0, 0, 0, 1, 1, 0
NTSR1	neurotensin receptor 1 (high affinity)	1	0	0	1	Sites in UTR			217, DGKB, diacylglycerol kinase - beta isoform 1, NM_004080, 0.3490, 2, 0, 0, 0, 0, 1, 0, 0, 1
PALLD	palladin, cytoskeletal associated protein	1	0	0	1	Sites in UTR			217, FAM102B, hypothetical protein LOC284611, NM_001010883, 0.3490, 2, 0, 0, 0, 0, 1, 0, 0, 1
PDE7B	phosphodiesterase 7B	1	0	0	1	Sites in UTR			217, MUC20, mucin 20 isoform L, NM_152673, 0.3490, 2, 0, 0, 0, 0, 1, 0, 0, 1
PELI2	pellino homolog 2 (Drosophila)	1	0	0	1	Sites in UTR			220, SOX10, SRY (sex determining region Y)-box 10, NM_006941, 0.3480, 3, 0, 0, 0, 0, 1, 0, 1, 1
PFTK1	PFTAIRE protein kinase 1	1	0	0	1	Sites in UTR			221, TCF21, transcription factor 21, NM_003206, 0.3480, 2, 0, 1, 0, 0, 0, 1, 0, 0
PHF14	PHD finger protein 14	1	0	0	1	Sites in UTR			221, KCNMA1, large conductance calcium-activated potassium, NM_002247, 0.3480, 2, 0, 0, 0, 0, 0, 2, 0, 0
PPM1H	protein phosphatase 1H (PP2C domain containing)	1	0	0	1	Sites in UTR			223, HSF5, heat shock transcription factor family member 5, NM_001080439, 0.3460, 3, 0, 0, 0, 1, 0, 2, 0, 0
PPP1R15B	protein phosphatase 1, regulatory (inhibitor) subunit 15B	1	0	0	1	Sites in UTR			224, FLJ45831, hypothetical protein LOC400576, NM_001001684, 0.3430, 5, 0, 0, 0, 0, 1, 0, 1, 3
PPP1R9A	protein phosphatase 1, regulatory (inhibitor) subunit 9A	1	0	0	1	Sites in UTR			225, NAV1, neuron navigator 1, NM_020443, 0.3410, 5, 0, 0, 0, 1, 1, 1, 1, 1
PTPRE	protein tyrosine phosphatase, receptor type, E	1	0	0	1	Sites in UTR			226, OXSR1, oxidative-stress responsive 1, NM_005109, 0.3410, 5, 0, 0, 0, 1, 0, 3, 0, 1
PVRL1	poliovirus receptor-related 1 (herpesvirus entry mediator C)	1	0	0	1	Sites in UTR			226, SLC6A6, solute carrier family 6 (neurotransmitter, NM_003043, 0.3410, 5, 0, 0, 0, 0, 0, 1, 0, 4
RAPGEF1	Rap guanine nucleotide exchange factor (GEF) 1	1	0	0	1	Sites in UTR			228, ZNF609, zinc finger protein 609, NM_015042, 0.3400, 2, 0, 0, 0, 0, 2, 0, 0, 0
RDH12	retinol dehydrogenase 12 (all-trans/9-cis/11-cis)	1	0	0	1	Sites in UTR			228, FAM22G, hypothetical protein LOC441457, NM_001045477, 0.3400, 6, 0, 0, 0, 0, 1, 0, 1, 4
RHBDL3	rhomboid, veinlet-like 3 (Drosophila)	1	0	0	1	Sites in UTR			230, KLHL24, DRE1 protein, NM_017644, 0.3400, 3, 0, 0, 0, 1, 0, 1, 1, 0
SGCD	sarcoglycan, delta (35kDa dystrophin-associated glycoprotein)	1	0	0	1	Sites in UTR			231, SP4, Sp4 transcription factor, NM_003112, 0.3380, 2, 0, 0, 2, 0, 0, 0, 0, 0
SLC8A1	solute carrier family 8 (sodium/calcium exchanger), member 1	1	0	0	1	Sites in UTR			232, BNIP3L, BCL2/adenovirus E1B 19kD-interacting protein, NM_004331, 0.3380, 2, 0, 0, 0, 0, 0, 0, 2, 0
STAG2	stromal antigen 2	1	0	0	1	Sites in UTR			232, TAF4B, TAF4b RNA polymerase II - TATA box binding, NM_005640, 0.3380, 2, 0, 0, 0, 0, 0, 0, 2, 0
STYX	serine/threonine/tyrosine interacting protein	1	0	0	1	Sites in UTR			232, PCGF6, polycomb group ring finger 6 isoform a, NM_001011663, 0.3380, 2, 0, 0, 0, 0, 0, 0, 2, 0
TCERG1	transcription elongation regulator 1	1	0	0	1	Sites in UTR			235, PDZD2, PDZ domain containing 2, NM_178140, 0.3370, 3, 0, 0, 0, 0, 1, 1, 0, 1
TET3	tet oncogene family member 3	1	0	0	1	Sites in UTR			235, HBP1, HMG-box transcription factor 1, NM_012257, 0.3370, 1, 0, 0, 0, 0, 1, 0, 0, 0
TEX261	testis expressed 261	1	0	0	1	Sites in UTR			235, DLG1, discs - large homolog 1 isoform 2, NM_004087, 0.3370, 1, 1, 0, 0, 0, 0, 0, 0, 0
TGFA	transforming growth factor, alpha	1	0	0	1	Sites in UTR			235, FNDC3A, fibronectin type III domain containing 3A, NM_014923, 0.3370, 1, 1, 0, 0, 0, 0, 0, 0, 0
TLN2	talin 2	1	0	0	1	Sites in UTR			235, FZD1, frizzled 1, NM_003505, 0.3370, 1, 0, 0, 0, 0, 1, 0, 0, 0
TM4SF1	transmembrane 4 L six family member 1	1	0	0	1	Sites in UTR			235, OAZ1, ornithine decarboxylase antizyme 1, NM_004152, 0.3370, 1, 0, 0, 0, 0, 1, 0, 0, 0
TMED10	transmembrane emp24-like trafficking protein 10 (yeast)	1	0	0	1	Sites in UTR			235, TANC1, tetratricopeptide repeat - ankyrin repeat and, NM_033394, 0.3370, 1, 0, 0, 0, 0, 1, 0, 0, 0
TRIM2	tripartite motif-containing 2	1	0	0	1	Sites in UTR			235, MICALCL, MICAL C-terminal like, NM_032867, 0.3370, 1, 0, 0, 0, 0, 1, 0, 0, 0
TTC30A	tetratricopeptide repeat domain 30A	1	0	0	1	Sites in UTR			235, EPAS1, endothelial PAS domain protein 1, NM_001430, 0.3370, 1, 0, 0, 0, 0, 1, 0, 0, 0
TTN	titin	1	0	0	1	Sites in UTR			235, MMP16, matrix metalloproteinase 16 isoform 1, NM_005941, 0.3370, 1, 0, 0, 0, 0, 1, 0, 0, 0
TTPAL	tocopherol (alpha) transfer protein-like	1	0	0	1	Sites in UTR			235, MST101, hypothetical protein LOC114825, NM_052927, 0.3370, 1, 0, 0, 0, 0, 1, 0, 0, 0
TWIST1	twist homolog 1 (acrocephalosyndactyly 3; Saethre-Chotzen syndrome) (Drosophila)	1	0	0	1	Sites in UTR			235, CREBBP, CREB binding protein isoform b, NM_001079846, 0.3370, 1, 0, 0, 0, 0, 1, 0, 0, 0
TXNDC15	thioredoxin domain containing 15	1	0	0	1	Sites in UTR			247, CDC25A, cell division cycle 25A isoform a, NM_001789, 0.3360, 4, 0, 0, 0, 0, 0, 2, 1, 1
UQCRB	ubiquinol-cytochrome c reductase binding protein	1	0	0	1	Sites in UTR			248, ECOP, EGFR-coamplified and overexpressed protein, NM_030796, 0.3360, 5, 0, 0, 0, 0, 0, 1, 1, 3
USP37	ubiquitin specific peptidase 37	1	0	0	1	Sites in UTR			248, LRRC18, leucine rich repeat containing 18, NM_001006939, 0.3360, 2, 0, 0, 0, 0, 1, 0, 1, 0
VDR	vitamin D (1,25- dihydroxyvitamin D3) receptor	1	0	0	1	Sites in UTR			250, TRAF5, TNF receptor-associated factor 5, NM_145759, 0.3350, 2, 0, 0, 0, 0, 1, 1, 0, 0
VGLL3	vestigial like 3 (Drosophila)	1	0	0	1	Sites in UTR			250, NKX3-1, NK3 homeobox 1, NM_006167, 0.3350, 4, 0, 0, 0, 0, 0, 1, 3, 0
WDR32	WD repeat domain 32	1	0	0	1	Sites in UTR			252, ST7L, suppression of tumorigenicity 7-like isoform 1, NM_017744, 0.3340, 3, 0, 0, 0, 0, 0, 1, 1, 1
XPR1	xenotropic and polytropic retrovirus receptor	1	0	0	1	Sites in UTR			253, ZHX3, zinc fingers and homeoboxes 3, NM_015035, 0.3330, 6, 0, 0, 0, 1, 0, 1, 1, 3
YTHDF1	YTH domain family, member 1	1	0	0	1	Sites in UTR			254, ZNF629, zinc finger protein 629, NM_001080417, 0.3330, 5, 0, 0, 0, 0, 1, 1, 1, 2
ZCRB1	zinc finger CCHC-type and RNA binding motif 1	1	0	0	1	Sites in UTR			255, IREB2, iron-responsive element binding protein 2, NM_004136, 0.3310, 4, 0, 0, 0, 0, 0, 2, 1, 1
ZIC4	Zic family member 4	1	0	0	1	Sites in UTR			255, SETD7, SET domain-containing protein 7, NM_030648, 0.3310, 5, 0, 0, 0, 0, 0, 0, 2, 3
ZNF521	zinc finger protein 521	1	0	0	1	Sites in UTR			255, ANTXR1, tumor endothelial marker 8 isoform 1 precursor, NM_032208, 0.3310, 5, 0, 0, 0, 0, 0, 0, 2, 3
ZNF689	zinc finger protein 689	1	0	0	1	Sites in UTR			258, TXNL4B, thioredoxin-like 4B, NM_017853, 0.3300, 4, 0, 0, 0, 0, 1, 0, 0, 3
ZZZ3	zinc finger, ZZ-type containing 3	1	0	0	1	Sites in UTR			259, GPATCH8, G patch domain containing 8, NM_001002909, 0.3290, 2, 0, 0, 0, 0, 1, 1, 0, 0
									260, SMCR7L, hypothetical protein LOC54471, NM_019008, 0.3290, 5, 0, 0, 0, 0, 0, 1, 2, 2
									261, SP1, Sp1 transcription factor, NM_138473, 0.3280, 4, 0, 0, 0, 0, 0, 2, 0, 2
									262, ATP11B, ATPase - Class VI - type 11B, NM_014616, 0.3280, 3, 0, 0, 0, 0, 0, 0, 2, 1
									262, GTPBP10, GTP-binding protein 10 isoform 1, NM_001042717, 0.3280, 5, 0, 0, 0, 0, 0, 2, 2, 1
									264, PAK7, p21-activated kinase 7, NM_177990, 0.3270, 3, 0, 0, 1, 0, 0, 1, 0, 1
									265, SNX19, sorting nexin 19, NM_014758, 0.3260, 3, 0, 0, 0, 0, 1, 0, 1, 1
									266, BMPR2, bone morphogenetic protein receptor type II, NM_001204, 0.3240, 6, 0, 0, 1, 0, 0, 0, 3, 2
									266, NTRK2, neurotrophic tyrosine kinase - receptor - type 2, NM_001007097, 0.3240, 4, 0, 0, 0, 0, 0, 1, 1, 2
									268, LHFP, lipoma HMGIC fusion partner, NM_005780, 0.3230, 4, 0, 0, 0, 0, 1, 0, 0, 3
									269, CUGBP2, CUG triplet repeat - RNA binding protein 2, NM_001025077, 0.3220, 3, 0, 0, 2, 0, 0, 0, 0, 1
									270, MCHR2, melanin-concentrating hormone receptor 2, NM_001040179, 0.3220, 2, 0, 0, 0, 0, 1, 0, 1, 0
									270, AMACR, alpha-methylacyl-CoA racemase isoform 2, NM_203382, 0.3220, 2, 0, 0, 0, 0, 0, 1, 1, 0
									272, SCN3A, sodium channel - voltage-gated - type III - alpha, NM_001081677, 0.3210, 2, 0, 0, 0, 0, 1, 0, 0, 1
									272, RBM12, RNA binding motif protein 12, NM_006047, 0.3210, 2, 0, 0, 0, 0, 1, 0, 0, 1
									274, PGPEP1, pyroglutamyl-peptidase I, NM_017712, 0.3200, 6, 0, 0, 0, 0, 1, 0, 2, 3
									274, TESSP5, testis serine protease 5, NM_199183, 0.3200, 3, 0, 0, 1, 0, 1, 0, 0, 1
									276, TBL2, transducin (beta)-like 2, NM_012453, 0.3200, 4, 0, 0, 0, 0, 1, 2, 0, 1
									277, C6orf89, hypothetical protein LOC221477, NM_152734, 0.3190, 6, 0, 0, 0, 0, 0, 3, 2, 1
									277, PTGER3, prostaglandin E receptor 3 - subtype EP3 isoform, NM_198715, 0.3190, 3, 0, 0, 0, 0, 0, 1, 1, 1
									279, MAP1A, microtubule-associated protein 1A, NM_002373, 0.3180, 3, 0, 0, 0, 1, 1, 0, 0, 1
									279, ZNF230, zinc finger protein 230, NM_006300, 0.3180, 4, 0, 0, 0, 0, 0, 0, 2, 2
									281, PCDHA1, protocadherin alpha 1 isoform 3 precursor, NM_031411, 0.3170, 4, 0, 0, 1, 0, 0, 0, 0, 3
									282, CREBZF, HCF-binding transcription factor Zhangfei, NM_001039618, 0.3170, 3, 0, 0, 0, 0, 0, 1, 0, 2
									283, MTMR3, myotubularin-related protein 3 isoform b, NM_153051, 0.3160, 5, 0, 0, 0, 0, 0, 1, 2, 2
									283, PYCR2, pyrroline-5-carboxylate reductase family - member, NM_013328, 0.3160, 2, 0, 0, 0, 0, 1, 0, 1, 0
									285, SRGAP2, SLIT-ROBO Rho GTPase activating protein 2, NM_001042758, 0.3140, 2, 0, 0, 1, 0, 0, 0, 1, 0
									286, H6PD, hexose-6-phosphate dehydrogenase precursor, NM_004285, 0.3130, 6, 0, 0, 0, 1, 0, 1, 2, 2
									286, GZF1, zinc finger protein 336, NM_022482, 0.3130, 2, 0, 0, 0, 0, 1, 1, 0, 0
									286, ZFYVE27, zinc finger - FYVE domain containing 27 isoform, NM_144588, 0.3130, 2, 0, 0, 0, 0, 1, 1, 0, 0
									289, PRKAB2, AMP-activated protein kinase beta 2, NM_005399, 0.3120, 3, 0, 0, 0, 0, 0, 1, 1, 1
									289, TRDMT1, tRNA aspartic acid methyltransferase 1 isoform, NM_004412, 0.3120, 3, 0, 0, 0, 0, 0, 1, 1, 1
									291, EDA, ectodysplasin A isoform EDA-A2, NM_001005609, 0.3110, 4, 0, 0, 0, 0, 0, 1, 2, 1
									292, C5orf23, hypothetical protein LOC79614, NM_024563, 0.3100, 2, 0, 0, 0, 0, 0, 0, 2, 0
									292, KIAA0152, hypothetical protein LOC9761, NM_014730, 0.3100, 6, 0, 0, 0, 1, 0, 2, 0, 3
									292, LRRC15, leucine rich repeat containing 15, NM_130830, 0.3100, 5, 0, 0, 0, 0, 1, 1, 0, 3
									292, IL17RD, interleukin 17 receptor D isoform hSef-b, NM_017563, 0.3100, 6, 0, 0, 0, 0, 1, 0, 1, 4
									292, RNF14, ring finger protein 14 isoform 1, NM_183399, 0.3100, 2, 0, 0, 0, 0, 0, 0, 2, 0
									297, WDR42B, WD repeat domain 42B, NM_001017930, 0.3090, 1, 0, 0, 0, 0, 1, 0, 0, 0
									297, GSTCD, glutathione S-transferase - C-terminal domain, NM_024751, 0.3090, 1, 0, 0, 0, 0, 1, 0, 0, 0
									297, ZBTB41, zinc finger and BTB domain containing 41, NM_194314, 0.3090, 1, 0, 0, 0, 0, 1, 0, 0, 0
									297, NMD3, NMD3 homolog, NM_015938, 0.3090, 1, 0, 0, 0, 0, 1, 0, 0, 0
									297, ANKRD6, ankyrin repeat domain 6, NM_014942, 0.3090, 1, 0, 0, 0, 0, 1, 0, 0, 0
									297, SQLE, squalene monooxygenase, NM_003129, 0.3090, 1, 0, 0, 0, 0, 1, 0, 0, 0
									297, SLC35A5, solute carrier family 35 - member A5, NM_017945, 0.3090, 1, 0, 0, 0, 0, 1, 0, 0, 0
									297, MMD2, monocyte to macrophage, NM_198403, 0.3090, 1, 0, 0, 0, 0, 1, 0, 0, 0
									297, MAP3K5, mitogen-activated protein kinase kinase kinase, NM_005923, 0.3090, 1, 0, 0, 0, 0, 1, 0, 0, 0
									297, CENPF, centromere protein F (350/400kD), NM_016343, 0.3090, 1, 0, 0, 0, 0, 1, 0, 0, 0
									297, DYNC1LI1, dynein - cytoplasmic 1 - light intermediate chain, NM_016141, 0.3090, 1, 0, 0, 0, 0, 1, 0, 0, 0
									308, ADCY6, adenylate cyclase 6 isoform b, NM_020983, 0.3080, 2, 0, 0, 0, 0, 1, 0, 1, 0
									309, SLC7A8, solute carrier family 7 (cationic amino acid, NM_012244, 0.3080, 4, 0, 0, 0, 0, 0, 3, 1, 0
									309, C6orf170, hypothetical protein LOC221322, NM_152730, 0.3080, 3, 0, 0, 0, 0, 0, 0, 3, 0
									311, RHBDL3, rhomboid - veinlet-like 3, NM_138328, 0.3070, 3, 0, 0, 0, 0, 0, 0, 2, 1
									312, CCDC6, coiled-coil domain containing 6, NM_005436, 0.3070, 2, 0, 0, 0, 0, 0, 1, 1, 0
									313, RAB13, RAB13 - member RAS oncogene family, NM_002870, 0.3060, 3, 0, 0, 0, 0, 1, 0, 1, 1
									314, FUT9, fucosyltransferase 9 (alpha (1 -3), NM_006581, 0.3060, 3, 0, 0, 0, 0, 0, 1, 1, 1
									314, ZNF501, zinc finger protein 501, NM_145044, 0.3060, 3, 0, 0, 0, 0, 1, 0, 1, 1
									314, SLC1A2, excitatory amino acid transporter 2, NM_004171, 0.3060, 3, 0, 0, 0, 0, 0, 1, 1, 1
									314, C20orf121, hypothetical protein LOC79183, NM_001039199, 0.3060, 5, 0, 0, 0, 0, 0, 0, 4, 1
									318, FOXJ2, forkhead box J2, NM_018416, 0.3040, 4, 0, 0, 0, 0, 0, 2, 1, 1
									319, CMTM4, chemokine-like factor superfamily 4 isoform 2, NM_181521, 0.3030, 3, 0, 0, 0, 0, 0, 2, 0, 1
									319, SYT11, synaptotagmin XI, NM_152280, 0.3030, 4, 0, 0, 0, 0, 0, 1, 1, 2
									321, HIST1H2BD, H2B histone family - member B, NM_138720, 0.3020, 1, 0, 0, 0, 0, 1, 0, 0, 0
									321, LAMB1, laminin - beta 1 precursor, NM_002291, 0.3020, 1, 0, 0, 0, 0, 1, 0, 0, 0
									321, LAMA1, laminin - alpha 1 precursor, NM_005559, 0.3020, 1, 0, 0, 0, 0, 1, 0, 0, 0
									321, LAMP2, lysosomal-associated membrane protein 2, NM_013995, 0.3020, 3, 0, 0, 0, 0, 0, 0, 3, 0
									325, ADD2, adducin 2 isoform e, NM_017488, 0.3010, 2, 0, 0, 1, 0, 1, 0, 0, 0
									326, CHST3, carbohydrate (chondroitin 6) sulfotransferase 3, NM_004273, 0.3000, 4, 0, 0, 0, 0, 1, 2, 0, 1
									327, PPARA, peroxisome proliferative activated receptor -, NM_005036, 0.3000, 9, 0, 0, 0, 0, 0, 0, 3, 6
									327, PPM1F, protein phosphatase 1F, NM_014634, 0.3000, 4, 0, 0, 0, 0, 1, 2, 0, 1
									329, ITIH5, inter-alpha trypsin inhibitor heavy chain, NM_030569, 0.2990, 4, 0, 0, 0, 0, 1, 1, 1, 1
									330, ATP8B1, ATPase - Class I - type 8B - member 1, NM_005603, 0.2990, 2, 0, 0, 0, 0, 1, 0, 0, 1
									331, SMG7, SMG-7 homolog isoform 4, NM_201569, 0.2970, 2, 1, 0, 0, 0, 0, 0, 0, 1
									331, LOC100113407, hypothetical protein LOC100113407, NM_001100829, 0.2970, 4, 0, 0, 0, 0, 0, 0, 2, 2
									333, THSD4, thrombospondin - type I - domain containing 4, NM_024817, 0.2960, 4, 0, 0, 0, 0, 1, 1, 1, 1
									334, C14orf1, hypothetical protein LOC11161, NM_007176, 0.2960, 3, 0, 0, 0, 0, 1, 1, 1, 0
									335, MIB1, mindbomb homolog 1, NM_020774, 0.2940, 2, 0, 0, 0, 0, 0, 1, 1, 0
									336, FLJ25778, hypothetical protein LOC254048, NM_173569, 0.2930, 6, 0, 0, 0, 0, 0, 1, 2, 3
									337, STS-1, Cbl-interacting protein Sts-1, NM_032873, 0.2930, 2, 0, 0, 0, 0, 1, 0, 0, 1
									337, CD46, CD46 antigen - complement regulatory protein, NM_002389, 0.2930, 2, 0, 0, 0, 0, 1, 0, 0, 1
									337, TMEM49, transmembrane protein 49, NM_030938, 0.2930, 2, 0, 0, 0, 0, 1, 0, 0, 1
									337, GATAD2B, GATA zinc finger domain containing 2B, NM_020699, 0.2930, 2, 0, 0, 0, 0, 1, 0, 0, 1
									337, DCLK1, doublecortin and CaM kinase-like 1, NM_004734, 0.2930, 2, 0, 0, 0, 0, 1, 0, 0, 1
									337, DGKG, diacylglycerol kinase gamma isoform 2, NM_001080744, 0.2930, 2, 0, 0, 0, 1, 1, 0, 0, 0
									337, ZNF772, zinc finger protein 772, NM_001024596, 0.2930, 2, 0, 0, 0, 0, 1, 0, 0, 1
									337, ZDHHC5, zinc finger - DHHC domain containing 5, NM_015457, 0.2930, 2, 0, 0, 0, 0, 1, 0, 0, 1
									337, SELL, selectin L precursor, NM_000655, 0.2930, 2, 0, 0, 0, 0, 1, 0, 0, 1
									337, MRPS27, mitochondrial ribosomal protein S27, NM_015084, 0.2930, 2, 0, 0, 0, 0, 1, 0, 0, 1
									347, ADRB1, beta-1-adrenergic receptor, NM_000684, 0.2920, 2, 0, 0, 0, 0, 1, 1, 0, 0
									347, RFWD3, ring finger and WD repeat domain 3, NM_018124, 0.2920, 3, 0, 0, 0, 0, 0, 1, 2, 0
									347, LOC388335, similar to RIKEN cDNA A730055C05, NM_001004313, 0.2920, 3, 0, 0, 0, 0, 0, 1, 1, 1
									350, ANKRD13A, ankyrin repeat domain 13, NM_033121, 0.2920, 2, 0, 0, 0, 0, 0, 2, 0, 0
									350, BTRC, beta-transducin repeat containing protein, NM_033637, 0.2920, 3, 0, 0, 0, 0, 0, 1, 1, 1
									350, NRAS, neuroblastoma RAS viral (v-ras) oncogene, NM_002524, 0.2920, 2, 0, 0, 0, 0, 1, 0, 1, 0
									350, PLAG1, pleiomorphic adenoma gene 1, NM_002655, 0.2920, 3, 0, 0, 0, 0, 0, 1, 1, 1
									354, KIAA1394, hypothetical protein LOC57571, NM_020811, 0.2910, 2, 0, 0, 0, 0, 0, 2, 0, 0
									354, RNF135, ring finger protein 135 isoform 2, NM_197939, 0.2910, 3, 0, 0, 0, 0, 0, 1, 1, 1
									356, SYNGR3, synaptogyrin 3, NM_004209, 0.2900, 3, 0, 0, 0, 0, 1, 0, 0, 2
									356, SOX8, SRY (sex determining region Y)-box 8, NM_014587, 0.2900, 2, 0, 0, 0, 0, 2, 0, 0, 0
									358, IGFBP4, insulin-like growth factor binding protein 4, NM_001552, 0.2900, 3, 0, 0, 0, 0, 1, 0, 0, 2
									359, FBXL11, F-box and leucine-rich repeat protein 11, NM_012308, 0.2890, 3, 0, 1, 0, 0, 0, 1, 0, 1
									360, KIF5C, kinesin family member 5C, NM_004522, 0.2890, 4, 0, 0, 0, 0, 0, 0, 1, 3
									360, C6orf167, hypothetical protein LOC253714, NM_198468, 0.2890, 3, 0, 0, 0, 0, 0, 1, 0, 2
									362, POLS, DNA polymerase sigma, NM_006999, 0.2880, 4, 0, 0, 0, 1, 0, 1, 1, 1
									363, PLEKHA6, phosphoinositol 3-phosphate-binding protein-3, NM_014935, 0.2880, 3, 0, 0, 0, 0, 0, 2, 0, 1
									363, DDAH1, dimethylarginine dimethylaminohydrolase 1, NM_012137, 0.2880, 2, 0, 0, 0, 0, 0, 0, 2, 0
									365, VEGFA, vascular endothelial growth factor A isoform e, NM_001025369, 0.2860, 4, 0, 1, 0, 1, 0, 1, 0, 1
									365, VEGFA, vascular endothelial growth factor A isoform g, NM_001033756, 0.2860, 4, 0, 1, 0, 1, 0, 1, 0, 1
									365, RNF182, ring finger protein 182, NM_152737, 0.2860, 2, 0, 0, 0, 0, 1, 0, 1, 0
									365, PAG1, phosphoprotein associated with glycosphingolipid, NM_018440, 0.2860, 3, 0, 0, 0, 0, 1, 0, 2, 0
									365, VEGFA, vascular endothelial growth factor A isoform b, NM_003376, 0.2860, 4, 0, 1, 0, 1, 0, 1, 0, 1
									365, ANK1, ankyrin 1 isoform 5, NM_020478, 0.2860, 5, 0, 0, 0, 0, 0, 1, 1, 3
									365, ANK1, ankyrin 1 isoform 3, NM_000037, 0.2860, 5, 0, 0, 0, 0, 0, 1, 1, 3
									372, AHRR, arylhydrocarbon receptor repressor, NM_020731, 0.2860, 2, 0, 0, 0, 0, 0, 1, 1, 0
									373, GLI1, glioma-associated oncogene homolog 1, NM_005269, 0.2850, 1, 0, 0, 0, 0, 1, 0, 0, 0
									373, ZNF761, zinc finger protein 761, NM_001008401, 0.2850, 4, 0, 0, 0, 0, 0, 0, 3, 1
									373, TIPRL, TIP41 - TOR signalling pathway regulator-like, NM_152902, 0.2850, 1, 0, 0, 0, 0, 1, 0, 0, 0
									373, UBE3A, ubiquitin protein ligase E3A isoform 3, NM_130839, 0.2850, 1, 0, 0, 0, 0, 1, 0, 0, 0
									377, MXRA5, adlican, NM_015419, 0.2850, 3, 0, 0, 0, 0, 0, 1, 2, 0
									378, JHDM1D, jumonji C domain-containing histone demethylase, NM_030647, 0.2830, 3, 0, 0, 0, 0, 1, 0, 0, 2
									378, LOC162073, hypothetical protein LOC162073, NM_001034841, 0.2830, 4, 0, 0, 0, 0, 0, 1, 2, 1
									378, ATP6V1C1, ATPase - H+ transporting - lysosomal 42kDa - V1, NM_001695, 0.2830, 3, 0, 0, 0, 0, 1, 0, 0, 2
									378, ZNF471, zinc finger protein 471, NM_020813, 0.2830, 3, 0, 0, 0, 0, 1, 0, 0, 2
									382, CEBPG, CCAAT/enhancer binding protein gamma, NM_001806, 0.2830, 5, 0, 0, 0, 0, 0, 0, 3, 2
									383, USP31, ubiquitin specific peptidase 31, NM_020718, 0.2820, 2, 0, 0, 0, 0, 0, 0, 2, 0
									384, PAFAH1B2, platelet-activating factor acetylhydrolase -, NM_002572, 0.2810, 1, 0, 0, 0, 0, 1, 0, 0, 0
									384, COG8, component of oligomeric golgi complex 8, NM_032382, 0.2810, 1, 0, 0, 0, 0, 1, 0, 0, 0
									384, PPP3R1, protein phosphatase 3 - regulatory subunit B -, NM_000945, 0.2810, 1, 0, 0, 0, 0, 1, 0, 0, 0
									384, MAP1B, microtubule-associated protein 1B isoform 2, NM_032010, 0.2810, 3, 0, 0, 0, 0, 1, 0, 0, 2
									384, SLC39A10, solute carrier family 39 (zinc transporter) -, NM_020342, 0.2810, 1, 0, 0, 0, 0, 1, 0, 0, 0
									384, CA10, carbonic anhydrase X, NM_001082534, 0.2810, 1, 0, 0, 0, 0, 1, 0, 0, 0
									384, PDF, peptide deformylase-like protein, NM_022341, 0.2810, 1, 0, 0, 0, 0, 1, 0, 0, 0
									384, SH3GL2, SH3-domain GRB2-like 2, NM_003026, 0.2810, 1, 0, 0, 0, 0, 1, 0, 0, 0
									384, SMARCA1, SWI/SNF-related matrix-associated, NM_003069, 0.2810, 1, 1, 0, 0, 0, 0, 0, 0, 0
									384, EDG2, endothelial differentiation - lysophosphatidic, NM_057159, 0.2810, 1, 0, 0, 0, 0, 1, 0, 0, 0
									384, HNRPU, heterogeneous nuclear ribonucleoprotein U, NM_004501, 0.2810, 1, 1, 0, 0, 0, 0, 0, 0, 0
									384, ZFYVE26, zinc finger - FYVE domain containing 26, NM_015346, 0.2810, 1, 0, 0, 0, 0, 1, 0, 0, 0
									384, PRDM1, PR domain containing 1 - with ZNF domain isoform, NM_001198, 0.2810, 1, 0, 0, 0, 0, 1, 0, 0, 0
									384, SYN2, synapsin II isoform IIa, NM_133625, 0.2810, 1, 0, 0, 0, 0, 1, 0, 0, 0
									384, GFPT2, glutamine-fructose-6-phosphate transaminase 2, NM_005110, 0.2810, 1, 0, 0, 0, 0, 1, 0, 0, 0
									384, SPECC1, spectrin domain with coiled-coils 1 NSP5a3a, NM_001033554, 0.2810, 1, 0, 0, 0, 0, 1, 0, 0, 0
									384, ARID1A, AT rich interactive domain 1A isoform a, NM_006015, 0.2810, 1, 0, 0, 0, 0, 1, 0, 0, 0
									384, SEC22A, SEC22 vesicle trafficking protein homolog A, NM_012430, 0.2810, 1, 0, 0, 0, 0, 1, 0, 0, 0
									384, KCNH5, potassium voltage-gated channel - subfamily H -, NM_172375, 0.2810, 1, 1, 0, 0, 0, 0, 0, 0, 0
									384, PLCE1, pancreas-enriched phospholipase C, NM_016341, 0.2810, 1, 0, 0, 0, 0, 1, 0, 0, 0
									384, WBSCR17, UDP-GalNAc:polypeptide, NM_022479, 0.2810, 1, 0, 0, 0, 0, 1, 0, 0, 0
									405, PHF21A, BRAF35/HDAC2 complex, NM_016621, 0.2800, 3, 0, 1, 0, 0, 0, 0, 2, 0
									405, LRRC55, leucine rich repeat containing 55, NM_001005210, 0.2800, 4, 0, 0, 0, 0, 1, 0, 1, 2
									405, POU2F2, POU domain - class 2 - transcription factor 2, NM_002698, 0.2800, 3, 0, 1, 0, 0, 0, 2, 0, 0
									405, BTBD9, BTB (POZ) domain containing 9 isoform b, NM_152733, 0.2800, 3, 0, 0, 0, 0, 2, 0, 0, 1
									405, ERN1, endoplasmic reticulum to nucleus signalling 1, NM_152461, 0.2800, 2, 0, 0, 0, 0, 0, 1, 1, 0
									405, COL19A1, alpha 1 type XIX collagen precursor, NM_001858, 0.2800, 2, 0, 0, 0, 0, 0, 1, 1, 0
									411, CHRNE, nicotinic acetylcholine receptor epsilon, NM_000080, 0.2800, 3, 0, 0, 0, 0, 1, 1, 0, 1
									412, LOC728378, prostate - ovary - testis expressed protein on, NM_001099771, 0.2790, 2, 0, 0, 0, 0, 0, 1, 1, 0
									412, ALKBH8, alkB - alkylation repair homolog 8, NM_138775, 0.2790, 2, 0, 0, 0, 0, 0, 1, 1, 0
									412, POLR3H, polymerase (RNA) III (DNA directed) polypeptide, NM_001018050, 0.2790, 3, 0, 0, 0, 0, 0, 0, 2, 1
									412, GLP1R, glucagon-like peptide 1 receptor, NM_002062, 0.2790, 2, 0, 0, 0, 0, 0, 1, 1, 0
									416, IGF1R, insulin-like growth factor 1 receptor precursor, NM_000875, 0.2790, 2, 0, 0, 0, 0, 0, 1, 1, 0
									416, IRAK2, interleukin-1 receptor-associated kinase 2, NM_001570, 0.2790, 2, 0, 0, 0, 0, 0, 1, 1, 0
									418, RND2, Rho family GTPase 2, NM_005440, 0.2780, 6, 0, 0, 0, 0, 0, 0, 2, 4
									418, FAIM2, Fas apoptotic inhibitory molecule 2, NM_012306, 0.2780, 4, 0, 0, 0, 0, 1, 0, 0, 3
									420, ARTS-1, type 1 tumor necrosis factor receptor shedding, NM_016442, 0.2780, 3, 0, 0, 0, 0, 0, 0, 2, 1
									420, ATG9B, ATG9 autophagy related 9 homolog B, NM_173681, 0.2780, 2, 1, 0, 0, 0, 0, 0, 0, 1
									420, KPNB1, karyopherin beta 1, NM_002265, 0.2780, 2, 0, 0, 0, 0, 1, 0, 0, 1
									423, WDR32, WD repeat domain 32, NM_024345, 0.2770, 3, 0, 0, 0, 0, 0, 0, 1, 2
									423, KLHL18, kelch-like 18, NM_025010, 0.2770, 3, 0, 0, 0, 0, 0, 0, 1, 2
									423, MRFAP1L1, Morf4 family associated protein 1-like 1, NM_152301, 0.2770, 3, 0, 0, 0, 0, 0, 2, 1, 0
									426, KIAA1553, hypothetical protein LOC57673, NM_001080450, 0.2770, 2, 0, 0, 0, 0, 0, 1, 0, 1
									426, QKI, quaking homolog - KH domain RNA binding isoform, NM_206855, 0.2770, 2, 0, 1, 0, 0, 0, 0, 0, 1
									426, QKI, quaking homolog - KH domain RNA binding isoform, NM_206854, 0.2770, 2, 0, 1, 0, 0, 0, 0, 0, 1
									426, CANX, calnexin precursor, NM_001746, 0.2770, 2, 0, 0, 0, 0, 0, 1, 0, 1
									426, VASH2, vasohibin 2, NM_024749, 0.2770, 2, 0, 0, 0, 0, 0, 1, 0, 1
									426, UBE2R2, ubiquitin-conjugating enzyme UBC3B, NM_017811, 0.2770, 2, 0, 0, 0, 0, 0, 1, 0, 1
									426, RHOQ, ras-like protein TC10, NM_012249, 0.2770, 2, 0, 0, 0, 1, 0, 1, 0, 0
									433, FGF1, fibroblast growth factor 1 (acidic) isoform 3, NM_033137, 0.2760, 3, 0, 0, 0, 0, 1, 0, 1, 1
									433, SNTA1, acidic alpha 1 syntrophin, NM_003098, 0.2760, 2, 0, 0, 0, 0, 0, 2, 0, 0
									433, NTRK3, neurotrophic tyrosine kinase - receptor - type 3, NM_001007156, 0.2760, 2, 0, 0, 0, 0, 0, 2, 0, 0
									436, NTRK2, neurotrophic tyrosine kinase - receptor - type 2, NM_001018065, 0.2740, 3, 0, 0, 0, 0, 1, 1, 0, 1
									437, HEYL, hairy/enhancer-of-split related with YRPW, NM_014571, 0.2730, 4, 0, 0, 0, 0, 0, 2, 0, 2
									437, CALM1, calmodulin 1, NM_006888, 0.2730, 4, 0, 0, 0, 0, 0, 1, 0, 3
									437, AFF2, fragile X mental retardation 2, NM_002025, 0.2730, 5, 0, 0, 0, 0, 0, 1, 1, 3
									440, GDA, guanine deaminase, NM_004293, 0.2730, 4, 0, 0, 0, 0, 0, 1, 0, 3
									440, DTX4, deltex 4 homolog, NM_015177, 0.2730, 3, 0, 0, 0, 0, 1, 1, 0, 1
									442, FLJ21986, hypothetical protein LOC79974, NM_024913, 0.2720, 3, 0, 0, 0, 0, 0, 0, 2, 1
									443, WBP2NL, WBP2 N-terminal like, NM_152613, 0.2720, 2, 0, 0, 0, 0, 0, 1, 1, 0
									444, THY1, Thy-1 cell surface antigen, NM_006288, 0.2710, 2, 0, 0, 0, 0, 1, 1, 0, 0
									445, STAT5B, signal transducer and activator of transcription, NM_012448, 0.2700, 4, 0, 0, 0, 0, 1, 1, 0, 2
									445, KLHDC7A, kelch domain containing 7A, NM_152375, 0.2700, 4, 0, 0, 0, 0, 1, 1, 0, 2
									445, LONRF2, LON peptidase N-terminal domain and ring finger, NM_198461, 0.2700, 8, 0, 0, 0, 0, 0, 2, 1, 5
									445, FLJ13137, hypothetical protein LOC400793, NM_001085375, 0.2700, 2, 0, 0, 0, 0, 1, 1, 0, 0
									449, ZNF682, zinc finger protein 682 isoform 2, NM_001077349, 0.2690, 4, 0, 0, 0, 0, 0, 0, 2, 2
									450, TULP4, tubby like protein 4 isoform 2, NM_001007466, 0.2680, 6, 0, 0, 0, 0, 0, 1, 0, 5
									450, MYO18A, myosin 18A isoform b, NM_203318, 0.2680, 2, 0, 0, 0, 0, 1, 1, 0, 0
									452, RAB11FIP3, rab11-family interacting protein 3, NM_014700, 0.2670, 3, 0, 0, 0, 0, 0, 2, 0, 1
									453, ADAMTS1, ADAM metallopeptidase with thrombospondin type 1, NM_006988, 0.2660, 2, 0, 0, 0, 0, 0, 1, 1, 0
									453, C8orf79, hypothetical protein LOC57604 isoform 1, NM_020844, 0.2660, 5, 0, 0, 0, 0, 1, 0, 3, 1
									453, SLCO1A2, organic anion transporting polypeptide A isoform, NM_134431, 0.2660, 2, 0, 0, 0, 0, 1, 0, 1, 0
									456, KCND1, potassium voltage-gated channel - Shal-related, NM_004979, 0.2650, 3, 0, 1, 0, 0, 0, 0, 0, 2
									457, ZNF398, zinc finger 398 isoform a, NM_170686, 0.2640, 2, 0, 0, 0, 0, 1, 0, 1, 0
									457, GDF6, growth differentiation factor 6, NM_001001557, 0.2640, 3, 0, 0, 1, 0, 0, 1, 0, 1
									459, WDR40A, WD repeat domain 40A, NM_015397, 0.2630, 2, 0, 0, 0, 0, 1, 1, 0, 0
									459, KIAA1919, sodium-dependent glucose transporter 1, NM_153369, 0.2630, 3, 0, 0, 0, 0, 1, 0, 1, 1
									459, PEG10, paternally expressed 10 isoform RF1/2, NM_015068, 0.2630, 3, 0, 0, 0, 0, 1, 0, 1, 1
									459, PEG10, paternally expressed 10 isoform RF1, NM_001040152, 0.2630, 3, 0, 0, 0, 0, 1, 0, 1, 1
									459, BTN1A1, butyrophilin - subfamily 1 - member A1, NM_001732, 0.2630, 2, 0, 0, 0, 0, 0, 2, 0, 0
									459, PUNC, putative neuronal cell adhesion molecule, NM_004884, 0.2630, 2, 0, 0, 0, 0, 0, 2, 0, 0
									459, PROM2, prominin 2, NM_144707, 0.2630, 2, 0, 0, 0, 0, 0, 2, 0, 0
									459, CYP27C1, cytochrome P450 - family 27 - subfamily C -, NM_001001665, 0.2630, 3, 0, 0, 0, 0, 1, 0, 1, 1
									467, RNF145, ring finger protein 145, NM_144726, 0.2620, 2, 0, 0, 0, 0, 1, 0, 0, 1
									468, MTR, 5-methyltetrahydrofolate-homocysteine, NM_000254, 0.2620, 3, 0, 0, 0, 0, 0, 1, 1, 1
									468, HNF4G, hepatocyte nuclear factor 4 - gamma, NM_004133, 0.2620, 3, 0, 0, 0, 0, 0, 1, 1, 1
									468, CLCN4, chloride channel 4, NM_001830, 0.2620, 3, 0, 0, 0, 0, 0, 1, 1, 1
									471, PGAP1, GPI deacylase, NM_024989, 0.2610, 4, 0, 0, 0, 0, 0, 0, 1, 3
									471, LOC284274, hypothetical protein LOC284274, NM_001037331, 0.2610, 3, 0, 1, 0, 0, 0, 1, 0, 1
									471, SLC6A2, solute carrier family 6 member 2, NM_001043, 0.2610, 2, 0, 0, 0, 0, 1, 1, 0, 0
									471, TRIM25, tripartite motif-containing 25, NM_005082, 0.2610, 3, 0, 0, 0, 0, 0, 1, 0, 2
									475, TPM3, tropomyosin 3 isoform 1, NM_152263, 0.2600, 8, 0, 0, 0, 0, 0, 0, 3, 5
									475, TBKBP1, TBK1 binding protein 1, NM_014726, 0.2600, 3, 0, 0, 0, 0, 0, 3, 0, 0
									475, TMCO7, transmembrane and coiled-coil domains 7, NM_024562, 0.2600, 4, 0, 0, 0, 0, 1, 0, 1, 2
									475, RERG, RAS-like - estrogen-regulated - growth inhibitor, NM_032918, 0.2600, 2, 0, 0, 0, 0, 0, 0, 2, 0
									475, DCP1A, DCP1 decapping enzyme homolog A, NM_018403, 0.2600, 4, 0, 0, 0, 0, 1, 1, 1, 1
									475, DFFA, DNA fragmentation factor - 45kDa - alpha, NM_213566, 0.2600, 8, 0, 0, 0, 0, 0, 0, 3, 5
									475, FLJ43806, hypothetical protein LOC399563, NM_201628, 0.2600, 6, 0, 0, 0, 0, 1, 0, 1, 4
									475, CAMLG, calcium modulating ligand, NM_001745, 0.2600, 2, 0, 0, 0, 0, 0, 0, 2, 0
									475, HR, hairless protein isoform a, NM_005144, 0.2600, 3, 0, 0, 0, 0, 0, 2, 0, 1
									484, C16orf63, hypothetical protein LOC123811, NM_144600, 0.2590, 1, 0, 0, 0, 0, 1, 0, 0, 0
									484, LIMK2, LIM domain kinase 2 isoform 1, NM_001031801, 0.2590, 1, 0, 0, 0, 0, 1, 0, 0, 0
									484, ASB5, ankyrin repeat and SOCS box-containing protein, NM_080874, 0.2590, 1, 0, 0, 0, 0, 1, 0, 0, 0
									484, AGMAT, agmatine ureohydrolase (agmatinase), NM_024758, 0.2590, 1, 0, 0, 0, 0, 1, 0, 0, 0
									484, ZNF664, zinc finger protein 664, NM_152437, 0.2590, 3, 0, 0, 0, 0, 1, 1, 0, 1
									484, IFIT5, interferon-induced protein with, NM_012420, 0.2590, 1, 0, 0, 0, 0, 1, 0, 0, 0
									484, ZNF764, zinc finger protein 764, NM_033410, 0.2590, 1, 0, 0, 0, 0, 1, 0, 0, 0
									484, ST8SIA2, ST8 alpha-N-acetyl-neuraminide, NM_006011, 0.2590, 4, 0, 0, 0, 0, 0, 2, 0, 2
									484, DIRAS3, DIRAS family - GTP-binding RAS-like 3, NM_004675, 0.2590, 1, 0, 0, 0, 0, 1, 0, 0, 0
									484, TNS3, tensin 3, NM_022748, 0.2590, 1, 0, 0, 0, 0, 1, 0, 0, 0
									484, FEZ1, zygin 1 isoform 2, NM_022549, 0.2590, 1, 0, 0, 0, 0, 1, 0, 0, 0
									484, CCDC108, coiled-coil domain containing 108 isoform 2, NM_152389, 0.2590, 1, 0, 0, 0, 0, 1, 0, 0, 0
									484, CREG1, cellular repressor of E1A-stimulated genes, NM_003851, 0.2590, 1, 0, 0, 0, 0, 1, 0, 0, 0
									484, ZNF549, zinc finger protein 549, NM_153263, 0.2590, 4, 0, 0, 0, 0, 0, 1, 1, 2
									484, TTLL2, tubulin tyrosine ligase-like family - member 2, NM_031949, 0.2590, 1, 0, 0, 0, 0, 1, 0, 0, 0
									484, RHD, Rh blood group D antigen, NM_016124, 0.2590, 1, 0, 0, 0, 0, 1, 0, 0, 0
									484, UBXD2, UBX domain containing 2, NM_014607, 0.2590, 1, 0, 0, 0, 0, 1, 0, 0, 0
									484, USP18, ubiquitin specific protease 18, NM_017414, 0.2590, 1, 0, 0, 0, 0, 1, 0, 0, 0
									484, ARHGAP19, Rho GTPase activating protein 19, NM_032900, 0.2590, 5, 0, 0, 0, 0, 0, 0, 2, 3
									503, LIN28, lin-28 homolog, NM_024674, 0.2580, 5, 0, 0, 0, 1, 0, 0, 1, 3
									503, DUSP8, dual specificity phosphatase 8, NM_004420, 0.2580, 4, 0, 0, 0, 0, 0, 2, 0, 2
									503, TEF, thyrotrophic embryonic factor, NM_003216, 0.2580, 4, 0, 0, 0, 0, 0, 2, 0, 2
									503, SSR3, signal sequence receptor gamma subunit, NM_007107, 0.2580, 2, 1, 0, 0, 0, 0, 0, 1, 0
									507, MAPK6, mitogen-activated protein kinase 6, NM_002748, 0.2570, 1, 0, 0, 0, 0, 1, 0, 0, 0
									507, TCEA1, transcription elongation factor A 1 isoform 2, NM_201437, 0.2570, 1, 0, 0, 0, 0, 1, 0, 0, 0
									507, FAM60A, family with sequence similarity 60 - member A, NM_021238, 0.2570, 1, 0, 0, 0, 0, 1, 0, 0, 0
									507, ZC3H12B, zinc finger CCCH-type containing 12B, NM_001010888, 0.2570, 3, 0, 0, 0, 0, 0, 0, 2, 1
									507, TARS2, threonyl-tRNA synthetase-like 1, NM_025150, 0.2570, 1, 0, 0, 0, 0, 1, 0, 0, 0
									507, FYTTD1, forty-two-three domain containing 1 isoform 1, NM_032288, 0.2570, 1, 0, 0, 0, 0, 1, 0, 0, 0
									507, CAMK2N1, calcium/calmodulin-dependent protein kinase II, NM_018584, 0.2570, 1, 0, 0, 0, 0, 1, 0, 0, 0
									507, CAMK1D, calcium/calmodulin-dependent protein kinase ID, NM_153498, 0.2570, 3, 0, 0, 0, 0, 0, 0, 2, 1
									507, CASK, calcium/calmodulin-dependent serine protein, NM_003688, 0.2570, 1, 1, 0, 0, 0, 0, 0, 0, 0
									516, TSC22D3, TSC22 domain family - member 3 isoform 3, NM_001015881, 0.2560, 2, 0, 0, 1, 0, 1, 0, 0, 0
									516, LRRC4, leucine rich repeat containing 4, NM_022143, 0.2560, 2, 0, 0, 0, 0, 1, 0, 1, 0
									516, CREBL2, cAMP responsive element binding protein-like 2, NM_001310, 0.2560, 3, 0, 0, 0, 0, 0, 2, 1, 0
									519, ZNF37A, zinc finger protein 37a, NM_001007094, 0.2550, 3, 0, 0, 0, 0, 0, 2, 1, 0
									520, CTSC, cathepsin C isoform b precursor, NM_148170, 0.2540, 2, 0, 0, 0, 0, 0, 0, 2, 0
									520, SPIN1, spindlin, NM_006717, 0.2540, 2, 0, 0, 0, 0, 0, 0, 2, 0
									520, NKTR, natural killer-tumor recognition sequence, NM_005385, 0.2540, 2, 0, 0, 0, 0, 0, 0, 2, 0
									520, NAV2, neuron navigator 2 isoform 2, NM_145117, 0.2540, 2, 0, 0, 0, 0, 0, 0, 2, 0
									520, ELOVL2, elongation of very long chain fatty acids, NM_017770, 0.2540, 2, 0, 0, 0, 0, 0, 0, 2, 0
									520, PSD3, ADP-ribosylation factor guanine nucleotide, NM_015310, 0.2540, 2, 0, 0, 0, 0, 0, 0, 2, 0
									526, C10orf118, CTCL tumor antigen L14-2, NM_018017, 0.2530, 1, 0, 0, 0, 0, 1, 0, 0, 0
									526, PKP3, plakophilin 3, NM_007183, 0.2530, 2, 0, 0, 0, 0, 2, 0, 0, 0
									526, SGK269, NKF3 kinase family member, NM_024776, 0.2530, 4, 0, 0, 0, 0, 0, 1, 1, 2
									526, CYLD, ubiquitin carboxyl-terminal hydrolase CYLD, NM_001042355, 0.2530, 3, 0, 0, 0, 0, 1, 0, 0, 2
									526, PRUNE, prune homolog, NM_021222, 0.2530, 1, 0, 0, 0, 0, 1, 0, 0, 0
									526, ARSB, arylsulfatase B isoform 1 precursor, NM_000046, 0.2530, 1, 0, 0, 0, 0, 1, 0, 0, 0
									526, FRK, fyn-related kinase, NM_002031, 0.2530, 1, 0, 0, 0, 0, 1, 0, 0, 0
									526, C8orf13, hypothetical protein LOC83648, NM_053279, 0.2530, 3, 0, 0, 0, 0, 1, 0, 0, 2
									526, DCDC2, doublecortin domain containing 2, NM_016356, 0.2530, 1, 0, 0, 0, 0, 1, 0, 0, 0
									526, TLL1, tolloid-like 1, NM_012464, 0.2530, 1, 0, 0, 0, 0, 1, 0, 0, 0
									526, PTP4A1, protein tyrosine phosphatase type IVA - member 1, NM_003463, 0.2530, 1, 0, 0, 0, 0, 1, 0, 0, 0
									526, CLASP2, CLIP-associating protein 2, NM_015097, 0.2530, 1, 0, 0, 0, 0, 1, 0, 0, 0
									526, DUSP1, dual specificity phosphatase 1, NM_004417, 0.2530, 1, 0, 0, 0, 0, 1, 0, 0, 0
									526, TSPAN7, tetraspanin 7, NM_004615, 0.2530, 1, 0, 0, 0, 0, 1, 0, 0, 0
									526, GFOD2, glucose-fructose oxidoreductase domain, NM_030819, 0.2530, 1, 0, 0, 0, 0, 1, 0, 0, 0
									526, STK3, serine/threonine kinase 3 (STE20 homolog -, NM_006281, 0.2530, 1, 0, 0, 0, 0, 1, 0, 0, 0
									526, CD46, CD46 antigen - complement regulatory protein, NM_172358, 0.2530, 1, 0, 0, 0, 0, 1, 0, 0, 0
									526, MECP2, methyl CpG binding protein 2, NM_004992, 0.2530, 3, 0, 0, 0, 1, 1, 0, 0, 1
									526, SIRT5, sirtuin 5 isoform 1, NM_012241, 0.2530, 1, 0, 0, 0, 0, 1, 0, 0, 0
									526, UPRT, uracil phosphoribosyltransferase (FUR1) homolog, NM_145052, 0.2530, 1, 0, 0, 0, 0, 1, 0, 0, 0
									526, BCDIN3D, BCDIN3 domain containing, NM_181708, 0.2530, 1, 0, 0, 0, 0, 1, 0, 0, 0
									526, WBSCR18, Williams Beuren syndrome chromosome region 18, NM_032317, 0.2530, 1, 0, 0, 0, 0, 1, 0, 0, 0
									526, PRKG2, protein kinase - cGMP-dependent - type II, NM_006259, 0.2530, 1, 0, 0, 0, 0, 1, 0, 0, 0
									526, WDR33, WD repeat domain 33 isoform 3, NM_001006623, 0.2530, 1, 0, 0, 0, 0, 1, 0, 0, 0
									526, SLC19A3, solute carrier family 19 - member 3, NM_025243, 0.2530, 1, 0, 0, 0, 0, 1, 0, 0, 0
									526, CD46, CD46 antigen - complement regulatory protein, NM_153826, 0.2530, 1, 0, 0, 0, 0, 1, 0, 0, 0
									552, DYNC1LI2, dynein - cytoplasmic - light intermediate, NM_006141, 0.2520, 2, 0, 0, 0, 0, 0, 1, 1, 0
									553, ANK1, ankyrin 1 isoform 7, NM_020480, 0.2510, 5, 0, 0, 0, 0, 0, 1, 1, 3
									553, WDR42A, H326, NM_015726, 0.2510, 2, 0, 0, 0, 0, 0, 1, 1, 0
									553, ANK1, ankyrin 1 isoform 4, NM_020475, 0.2510, 5, 0, 0, 0, 0, 0, 1, 1, 3
									553, KCTD11, potassium channel tetramerisation domain, NM_001002914, 0.2510, 4, 0, 0, 0, 0, 0, 3, 0, 1
									553, WARS2, mitochondrial tryptophanyl tRNA synthetase 2, NM_201263, 0.2510, 2, 0, 1, 0, 0, 0, 0, 1, 0
									558, CCNT1, cyclin T1, NM_001240, 0.2500, 1, 0, 0, 0, 0, 1, 0, 0, 0
									558, PDZD4, PDZ domain containing 4, NM_032512, 0.2500, 2, 0, 0, 0, 0, 1, 0, 0, 1
									558, LRRC32, leucine rich repeat containing 32 precursor, NM_005512, 0.2500, 2, 0, 0, 0, 0, 1, 0, 0, 1
									558, SCAMP5, secretory carrier membrane protein 5, NM_138967, 0.2500, 2, 0, 0, 0, 0, 1, 0, 0, 1
									558, ADM, adrenomedullin, NM_001124, 0.2500, 2, 0, 0, 0, 0, 1, 0, 0, 1
									558, P4HA3, prolyl 4-hydroxylase - alpha III subunit, NM_182904, 0.2500, 2, 0, 0, 0, 0, 1, 0, 0, 1
									558, GAS7, growth arrest-specific 7 isoform c, NM_201433, 0.2500, 5, 0, 0, 0, 0, 0, 1, 1, 3
									558, L1CAM, L1 cell adhesion molecule isoform 1 precursor, NM_000425, 0.2500, 2, 0, 0, 0, 1, 1, 0, 0, 0
									566, SALL2, sal-like 2, NM_005407, 0.2490, 3, 0, 0, 0, 0, 0, 1, 1, 1
									567, ChGn, chondroitin beta1 -4, NM_018371, 0.2490, 2, 0, 0, 0, 0, 0, 1, 0, 1
									567, BBS1, Bardet-Biedl syndrome 1, NM_024649, 0.2490, 3, 0, 0, 0, 0, 0, 0, 1, 2
									567, HOXB9, homeobox B9, NM_024017, 0.2490, 3, 0, 0, 0, 0, 0, 0, 1, 2
									567, OXCT1, 3-oxoacid CoA transferase 1 precursor, NM_000436, 0.2490, 2, 0, 0, 0, 0, 0, 1, 0, 1
									567, PAPPA, pregnancy-associated plasma protein A, NM_002581, 0.2490, 2, 0, 0, 0, 0, 0, 1, 0, 1
									567, C15orf41, hypothetical protein LOC84529, NM_032499, 0.2490, 2, 0, 0, 0, 0, 0, 1, 0, 1
									567, AMIGO2, adhesion molecule with Ig-like domain 2, NM_181847, 0.2490, 3, 0, 0, 0, 0, 0, 0, 1, 2
									567, PCYOX1L, prenylcysteine oxidase 1 like, NM_024028, 0.2490, 2, 0, 0, 0, 0, 1, 1, 0, 0
									567, HUNK, hormonally upregulated Neu-associated kinase, NM_014586, 0.2490, 3, 0, 0, 0, 0, 0, 0, 1, 2
									567, SEMA3E, semaphorin 3E, NM_012431, 0.2490, 3, 0, 0, 0, 0, 0, 0, 1, 2
									567, AP1S3, adaptor-related protein complex 1 - sigma 3, NM_001039569, 0.2490, 4, 0, 0, 0, 0, 0, 0, 3, 1
									567, SMAD5, SMAD - mothers against DPP homolog 5, NM_005903, 0.2490, 2, 0, 0, 0, 0, 0, 1, 0, 1
									567, TSLP, thymic stromal lymphopoietin isoform 1, NM_033035, 0.2490, 3, 0, 0, 0, 0, 0, 0, 1, 2
									580, FAM43B, hypothetical protein LOC163933, NM_207334, 0.2480, 3, 0, 0, 0, 0, 1, 0, 2, 0
									581, TFE3, transcription factor binding to IGHM enhancer 3, NM_006521, 0.2480, 3, 0, 0, 0, 0, 0, 1, 1, 1
									581, RNASEH2C, ribonuclease H2 - subunit C, NM_032193, 0.2480, 3, 0, 0, 0, 0, 0, 1, 1, 1
									583, STMN4, stathmin-like 4, NM_030795, 0.2480, 2, 0, 0, 0, 0, 0, 2, 0, 0
									583, MGLL, monoglyceride lipase isoform 2, NM_001003794, 0.2480, 4, 0, 0, 0, 0, 0, 1, 3, 0
									583, DHCR24, 24-dehydrocholesterol reductase precursor, NM_014762, 0.2480, 4, 0, 0, 0, 0, 0, 0, 2, 2
									586, SEPT6, septin 6 isoform A, NM_145800, 0.2470, 2, 0, 0, 1, 0, 0, 0, 1, 0
									586, SEPT6, septin 6 isoform D, NM_145802, 0.2470, 2, 0, 0, 1, 0, 0, 0, 1, 0
									586, ODZ2, odz - odd Oz/ten-m homolog 2, NM_001080428, 0.2470, 3, 0, 0, 0, 1, 0, 1, 0, 1
									586, FAM19A2, family with sequence similarity 19 (chemokine, NM_178539, 0.2470, 2, 0, 0, 0, 0, 0, 0, 2, 0
									586, PLP1, proteolipid protein 1 isoform 1, NM_000533, 0.2470, 3, 0, 1, 0, 1, 0, 0, 0, 1
									591, MOCS1, molybdenum cofactor synthesis-step 1 protein, NM_001075098, 0.2460, 3, 0, 0, 0, 0, 0, 2, 0, 1
									591, MOCS1, molybdenum cofactor synthesis-step 1 protein, NM_005943, 0.2460, 3, 0, 0, 0, 0, 0, 2, 0, 1
									591, CALML4, calmodulin-like 4 isoform 2, NM_001031733, 0.2460, 3, 0, 0, 0, 0, 1, 0, 0, 2
									594, ZNF502, zinc finger protein 502, NM_033210, 0.2460, 4, 0, 0, 0, 0, 0, 1, 1, 2
									594, FBXL17, F-box and leucine-rich repeat protein 17, NM_022824, 0.2460, 1, 0, 0, 0, 0, 1, 0, 0, 0
									594, LAIR2, leukocyte-associated immunoglobulin-like, NM_002288, 0.2460, 1, 0, 0, 0, 0, 1, 0, 0, 0
									594, C6orf148, hypothetical protein LOC80759, NM_030568, 0.2460, 1, 0, 0, 0, 0, 1, 0, 0, 0
									594, TIFA, TRAF-interacting protein with a, NM_052864, 0.2460, 1, 0, 0, 0, 0, 1, 0, 0, 0
									594, GSPT2, peptide chain release factor 3, NM_018094, 0.2460, 1, 0, 0, 0, 0, 1, 0, 0, 0
									600, PHF17, PHD finger protein 17 long isoform, NM_199320, 0.2440, 2, 0, 0, 0, 0, 0, 1, 1, 0
									601, TBX5, T-box 5 isoform 1, NM_181486, 0.2430, 2, 0, 0, 0, 0, 1, 0, 0, 1
									601, PIWIL3, piwi-like 3, NM_001008496, 0.2430, 2, 0, 0, 0, 0, 1, 0, 0, 1
									601, COLQ, acetylcholinesterase collagen-like tail subunit, NM_080538, 0.2430, 2, 0, 0, 0, 0, 1, 0, 0, 1
									601, TTL, tubulin tyrosine ligase, NM_153712, 0.2430, 2, 0, 0, 0, 0, 1, 0, 0, 1
									601, PI15, protease inhibitor 15 preproprotein, NM_015886, 0.2430, 2, 0, 0, 0, 0, 1, 0, 0, 1
									601, RPAP2, RNA polymerase II associated protein 2, NM_024813, 0.2430, 2, 0, 0, 0, 0, 1, 0, 0, 1
									601, SPIN3, spindlin family - member 3, NM_001010862, 0.2430, 2, 0, 0, 0, 0, 1, 0, 0, 1
									601, PPP1R12B, protein phosphatase 1 - regulatory (inhibitor), NM_032105, 0.2430, 5, 0, 0, 0, 0, 0, 1, 1, 3
									601, CPN2, carboxypeptidase N - polypeptide 2 - 83kD, NM_001080513, 0.2430, 2, 0, 0, 0, 0, 1, 0, 0, 1
									601, ZFP90, zinc finger protein 90, NM_133458, 0.2430, 2, 0, 0, 0, 0, 1, 0, 0, 1
									601, ACRC, ACRC protein, NM_052957, 0.2430, 2, 0, 0, 0, 0, 1, 0, 0, 1
									601, C5orf3, hypothetical protein LOC10827, NM_018691, 0.2430, 2, 0, 0, 0, 0, 1, 0, 0, 1
									601, STAT2, signal transducer and activator of transcription, NM_005419, 0.2430, 2, 0, 0, 0, 0, 1, 0, 0, 1
									601, PPP1R12B, protein phosphatase 1 - regulatory (inhibitor), NM_002481, 0.2430, 5, 0, 0, 0, 0, 0, 1, 1, 3
									601, CHD5, chromodomain helicase DNA binding protein 5, NM_015557, 0.2430, 2, 0, 0, 0, 0, 1, 0, 0, 1
									601, OTX1, orthodenticle homeobox 1, NM_014562, 0.2430, 2, 0, 0, 0, 0, 1, 0, 0, 1
									601, COLQ, acetylcholinesterase collagen-like tail subunit, NM_080539, 0.2430, 2, 0, 0, 0, 0, 1, 0, 0, 1
									601, THRB, thyroid hormone receptor - beta, NM_000461, 0.2430, 2, 0, 0, 0, 0, 1, 0, 0, 1
									601, TMEM43, transmembrane protein 43, NM_024334, 0.2430, 2, 0, 0, 0, 0, 1, 1, 0, 0
									601, TBX18, T-box 18, NM_001080508, 0.2430, 2, 0, 0, 0, 0, 1, 0, 0, 1
									601, GANAB, alpha glucosidase II alpha subunit isoform 2, NM_198334, 0.2430, 2, 0, 0, 1, 0, 0, 0, 1, 0
									601, GANAB, alpha glucosidase II alpha subunit isoform 3, NM_198335, 0.2430, 2, 0, 0, 1, 0, 0, 0, 1, 0
									601, WIPF3, WAS/WASL interacting protein family - member 3, NM_001080529, 0.2430, 2, 0, 0, 0, 0, 1, 0, 0, 1
									624, NUDT16, nudix-type motif 16, NM_152395, 0.2430, 3, 0, 0, 0, 0, 1, 0, 2, 0
									625, C9orf40, hypothetical protein LOC55071, NM_017998, 0.2420, 2, 0, 0, 0, 1, 0, 1, 0, 0
									625, DSEL, dermatan sulfate epimerase-like, NM_032160, 0.2420, 4, 0, 0, 0, 0, 0, 0, 3, 1
									625, ZNF396, zinc finger protein 396, NM_145756, 0.2420, 2, 0, 0, 0, 0, 1, 0, 1, 0
									625, ETNK1, ethanolamine kinase 1 isoform A, NM_018638, 0.2420, 2, 0, 0, 0, 0, 0, 2, 0, 0
									625, LOC387921, hypothetical protein LOC387921 isoform b, NM_001017370, 0.2420, 2, 0, 0, 0, 0, 1, 0, 1, 0
									630, ZNF589, zinc finger protein 589, NM_016089, 0.2410, 4, 0, 0, 0, 0, 0, 0, 2, 2
									631, CRAMP1L, Crm - cramped-like, NM_020825, 0.2400, 6, 0, 0, 0, 0, 0, 1, 1, 4
									631, IGFBP5, insulin-like growth factor binding protein 5, NM_000599, 0.2400, 5, 0, 0, 0, 0, 0, 0, 3, 2
									631, BMP8A, bone morphogenetic protein 8A, NM_181809, 0.2400, 3, 0, 0, 0, 0, 1, 0, 0, 2
									631, KPNA6, karyopherin alpha 6, NM_012316, 0.2400, 4, 0, 0, 0, 0, 1, 0, 2, 1
									635, ADCY1, brain adenylate cyclase 1, NM_021116, 0.2400, 3, 0, 0, 0, 0, 1, 0, 0, 2
									635, F8, coagulation factor VIII isoform b precursor, NM_019863, 0.2400, 3, 0, 0, 0, 0, 1, 0, 0, 2
									637, PFTK1, PFTAIRE protein kinase 1, NM_012395, 0.2390, 4, 0, 0, 1, 0, 0, 0, 0, 3
									637, C1orf69, hypothetical protein LOC200205, NM_001010867, 0.2390, 4, 0, 0, 0, 0, 0, 1, 2, 1
									637, SLC8A1, solute carrier family 8 (sodium/calcium, NM_021097, 0.2390, 2, 0, 0, 0, 0, 0, 0, 2, 0
									637, FOXL2, forkhead box L2, NM_023067, 0.2390, 2, 0, 0, 1, 0, 0, 0, 1, 0
									641, BRCC3, BRCA1/BRCA2-containing complex - subunit 3, NM_001018055, 0.2390, 3, 0, 0, 0, 0, 1, 0, 1, 1
									641, DNAJC5, DnaJ (Hsp40) homolog - subfamily C - member 5, NM_025219, 0.2390, 2, 0, 0, 0, 0, 1, 1, 0, 0
									643, SPOCK2, sparc/osteonectin - cwcv and kazal-like domains, NM_014767, 0.2380, 3, 0, 0, 0, 1, 0, 2, 0, 0
									644, VEZF1, zinc finger protein 161, NM_007146, 0.2380, 1, 0, 0, 0, 0, 1, 0, 0, 0
									644, SELV, selenoprotein V, NM_182704, 0.2380, 1, 0, 0, 0, 0, 1, 0, 0, 0
									644, EBF3, early B-cell factor 3, NM_001005463, 0.2380, 1, 0, 0, 0, 0, 1, 0, 0, 0
									644, MYRIP, myosin VIIA and Rab interacting protein, NM_015460, 0.2380, 1, 0, 0, 0, 0, 1, 0, 0, 0
									644, PGAM1, phosphoglycerate mutase 1 (brain), NM_002629, 0.2380, 1, 0, 0, 0, 0, 1, 0, 0, 0
									644, ARHGAP24, Rho GTPase activating protein 24 isoform 2, NM_031305, 0.2380, 2, 0, 0, 0, 0, 0, 0, 2, 0
									644, LDLRAD2, low density lipoprotein receptor class A domain, NM_001013693, 0.2380, 1, 0, 0, 0, 0, 1, 0, 0, 0
									644, TLK2, tousled-like kinase 2, NM_006852, 0.2380, 1, 1, 0, 0, 0, 0, 0, 0, 0
									644, LRRC59, leucine rich repeat containing 59, NM_018509, 0.2380, 1, 0, 0, 0, 0, 1, 0, 0, 0
									644, GLRA2, glycine receptor - alpha 2, NM_002063, 0.2380, 1, 0, 0, 0, 0, 1, 0, 0, 0
									644, SH3KBP1, SH3-domain kinase binding protein 1 isoform b, NM_001024666, 0.2380, 1, 0, 0, 0, 0, 1, 0, 0, 0
									655, BCL11A, B-cell CLL/lymphoma 11A isoform 2, NM_018014, 0.2370, 2, 0, 0, 0, 0, 0, 0, 1, 1
									655, BCL11A, B-cell CLL/lymphoma 11A isoform 3, NM_138559, 0.2370, 2, 0, 0, 0, 0, 0, 0, 1, 1
									655, KIF1B, kinesin family member 1B isoform alpha, NM_183416, 0.2370, 2, 0, 0, 0, 0, 0, 0, 1, 1
									655, HOXC8, homeobox C8, NM_022658, 0.2370, 2, 0, 0, 0, 0, 0, 0, 1, 1
									655, ADRA2C, alpha-2C-adrenergic receptor, NM_000683, 0.2370, 2, 0, 1, 0, 0, 0, 0, 1, 0
									655, MPP2, palmitoylated membrane protein 2, NM_005374, 0.2370, 2, 0, 0, 0, 0, 0, 0, 1, 1
									655, MAP7, microtubule-associated protein 7, NM_003980, 0.2370, 2, 0, 0, 0, 0, 0, 0, 1, 1
									655, FGFR3, fibroblast growth factor receptor 3 isoform 1, NM_000142, 0.2370, 2, 0, 0, 0, 0, 0, 0, 1, 1
									655, XIRP2, cardiomyopathy associated 3 isoform 1, NM_152381, 0.2370, 2, 0, 0, 0, 0, 0, 0, 1, 1
									655, CDC2L6, cell division cycle 2-like 6 (CDK8-like), NM_015076, 0.2370, 2, 0, 0, 0, 0, 0, 0, 1, 1
									655, RAD23B, UV excision repair protein RAD23 homolog B, NM_002874, 0.2370, 2, 0, 0, 0, 0, 0, 0, 1, 1
									655, ERO1L, ERO1-like, NM_014584, 0.2370, 2, 0, 0, 0, 0, 0, 0, 1, 1
									655, FAM76B, hypothetical protein LOC143684, NM_144664, 0.2370, 2, 0, 0, 0, 0, 0, 0, 1, 1
									655, CHD9, chromodomain helicase DNA binding protein 9, NM_025134, 0.2370, 2, 0, 0, 0, 1, 0, 0, 1, 0
									655, EIF5A2, eIF-5A2 protein, NM_020390, 0.2370, 2, 0, 0, 0, 0, 0, 0, 1, 1
									670, ZFAND6, zinc finger - AN1-type domain 6, NM_019006, 0.2370, 1, 0, 0, 0, 0, 0, 1, 0, 0
									670, ZIC1, zinc finger protein of the cerebellum 1, NM_003412, 0.2370, 1, 0, 1, 0, 0, 0, 0, 0, 0
									670, MBNL2, muscleblind-like 2 isoform 3, NM_207304, 0.2370, 1, 0, 0, 0, 0, 0, 1, 0, 0
									670, FLJ38973, hypothetical protein LOC205327, NM_153689, 0.2370, 1, 0, 0, 0, 0, 0, 1, 0, 0
									670, NUP98, nucleoporin 98kD isoform 4, NM_139132, 0.2370, 1, 0, 0, 0, 0, 0, 1, 0, 0
									670, TNFSF11, tumor necrosis factor ligand superfamily - member, NM_003701, 0.2370, 1, 0, 1, 0, 0, 0, 0, 0, 0
									670, TCP11L1, t-complex 11 (mouse) like 1, NM_018393, 0.2370, 1, 0, 0, 0, 0, 0, 1, 0, 0
									670, MBNL2, muscleblind-like 2 isoform 1, NM_144778, 0.2370, 1, 0, 0, 0, 0, 0, 1, 0, 0
									670, GRIA2, glutamate receptor - ionotropic - AMPA 2 isoform, NM_001083620, 0.2370, 1, 0, 0, 0, 0, 0, 1, 0, 0
									670, ITGB8, integrin - beta 8 precursor, NM_002214, 0.2370, 2, 0, 0, 0, 0, 0, 1, 1, 0
									670, CPEB4, cytoplasmic polyadenylation element binding, NM_030627, 0.2370, 1, 0, 1, 0, 0, 0, 0, 0, 0
									670, KIAA0157, hypothetical protein LOC23172, NM_032182, 0.2370, 1, 0, 0, 0, 0, 0, 1, 0, 0
									670, SLITRK2, SLIT and NTRK-like family - member 2, NM_032539, 0.2370, 1, 0, 0, 0, 0, 0, 1, 0, 0
									670, HIAT1, hippocampus abundant transcript 1, NM_033055, 0.2370, 1, 0, 0, 0, 0, 0, 1, 0, 0
									670, C6orf157, UBCH10 binding protein with a hect-like domain, NM_198920, 0.2370, 1, 0, 0, 0, 0, 0, 1, 0, 0
									670, MIPOL1, mirror-image polydactyly 1, NM_138731, 0.2370, 1, 0, 0, 0, 0, 0, 1, 0, 0
									670, YPEL5, yippee-like 5, NM_016061, 0.2370, 1, 0, 0, 0, 0, 0, 1, 0, 0
									670, CISH, cytokine-inducible SH2-containing protein, NM_145071, 0.2370, 1, 0, 0, 0, 0, 0, 1, 0, 0
									670, KHSRP, KH-type splicing regulatory protein (FUSE, NM_003685, 0.2370, 1, 0, 0, 0, 0, 0, 1, 0, 0
									689, KBTBD4, kelch repeat and BTB (POZ) domain containing 4, NM_016506, 0.2360, 2, 0, 0, 0, 0, 1, 0, 1, 0
									689, ZSWIM5, zinc finger - SWIM domain containing 5, NM_020883, 0.2360, 2, 0, 1, 0, 0, 0, 0, 1, 0
									691, FBLIM1, filamin-binding LIM protein-1 isoform a, NM_017556, 0.2360, 3, 0, 0, 0, 0, 0, 1, 2, 0
									692, GPR126, G protein-coupled receptor 126 alpha 1, NM_020455, 0.2330, 4, 0, 0, 0, 0, 0, 0, 1, 3
									692, TULP4, tubby like protein 4 isoform 1, NM_020245, 0.2330, 6, 0, 0, 0, 0, 0, 1, 0, 5
									692, CTSB, cathepsin B preproprotein, NM_001908, 0.2330, 4, 0, 0, 0, 0, 0, 1, 2, 1
									692, SPECC1L, SPECC1-like, NM_015330, 0.2330, 4, 0, 0, 0, 0, 0, 0, 1, 3
									692, RBM33, RNA binding motif protein 33 isoform 2, NM_053043, 0.2330, 3, 0, 0, 0, 0, 0, 2, 0, 1
									692, GPR126, G protein-coupled receptor 126 beta 1, NM_198569, 0.2330, 4, 0, 0, 0, 0, 0, 0, 1, 3
									692, GABRA4, gamma-aminobutyric acid A receptor - alpha 4, NM_000809, 0.2330, 4, 0, 0, 0, 0, 0, 0, 1, 3
									692, KIAA0317, hypothetical protein LOC9870, NM_001039479, 0.2330, 4, 0, 0, 0, 1, 0, 0, 1, 2
									692, FAM136A, hypothetical protein LOC84908, NM_032822, 0.2330, 3, 0, 0, 0, 1, 0, 1, 0, 1
									692, GPR62, G protein-coupled receptor 62, NM_080865, 0.2330, 3, 0, 0, 0, 0, 1, 0, 1, 1
									692, ZFP106, zinc finger protein 106 homolog, NM_022473, 0.2330, 5, 0, 0, 0, 0, 0, 0, 3, 2
									692, IYD, chromosome 6 open reading frame 71, NM_203395, 0.2330, 2, 0, 0, 0, 0, 1, 1, 0, 0
									692, SMAD2, Sma- and Mad-related protein 2, NM_005901, 0.2330, 3, 0, 0, 0, 0, 0, 1, 0, 2
									692, CD300LG, CD300 molecule-like family member g, NM_145273, 0.2330, 2, 0, 0, 0, 0, 1, 1, 0, 0
									706, ENSA, endosulfine alpha isoform 4, NM_207044, 0.2330, 3, 0, 0, 0, 0, 0, 2, 1, 0
									706, IL28RA, interleukin 28 receptor - alpha isoform 2, NM_173064, 0.2330, 4, 0, 0, 0, 0, 0, 0, 1, 3
									706, IL28RA, interleukin 28 receptor - alpha isoform 3, NM_173065, 0.2330, 4, 0, 0, 0, 0, 0, 0, 1, 3
									709, GRLF1, glucocorticoid receptor DNA binding factor 1, NM_004491, 0.2320, 2, 0, 0, 0, 0, 0, 0, 2, 0
									709, FREM2, FRAS1-related extracellular matrix protein 2, NM_207361, 0.2320, 2, 0, 0, 0, 0, 0, 0, 2, 0
									709, SLC2A13, solute carrier family 2 (facilitated glucose, NM_052885, 0.2320, 2, 0, 0, 0, 0, 0, 0, 2, 0
									709, OPA1, optic atrophy 1 isoform 3, NM_130832, 0.2320, 3, 0, 0, 0, 0, 0, 2, 0, 1
									709, EML4, echinoderm microtubule associated protein like, NM_019063, 0.2320, 2, 0, 0, 0, 0, 0, 0, 2, 0
									714, CRELD1, cysteine-rich with EGF-like domains 1 isoform 2, NM_015513, 0.2300, 2, 0, 0, 0, 0, 1, 0, 1, 0
									714, CRELD1, cysteine-rich with EGF-like domains 1 isoform 1, NM_001031717, 0.2300, 2, 0, 0, 0, 0, 1, 0, 1, 0
									714, TMEM92, hypothetical protein LOC162461, NM_153229, 0.2300, 4, 0, 0, 0, 0, 1, 0, 1, 2
									714, STC2, stanniocalcin 2 precursor, NM_003714, 0.2300, 5, 0, 0, 0, 0, 0, 0, 1, 4
									718, RBM15B, RNA binding motif protein 15B, NM_013286, 0.2300, 2, 0, 0, 0, 0, 1, 0, 1, 0
									718, WFIKKN2, WFIKKN2 protein, NM_175575, 0.2300, 2, 0, 0, 0, 0, 1, 0, 1, 0
									720, STXBP3, syntaxin binding protein 3, NM_007269, 0.2290, 1, 0, 0, 0, 0, 1, 0, 0, 0
									720, 2'-PDE, 2'-phosphodiesterase, NM_177966, 0.2290, 1, 0, 0, 0, 0, 1, 0, 0, 0
									720, SEMA5A, semaphorin 5A, NM_003966, 0.2290, 3, 0, 0, 0, 0, 0, 0, 2, 1
									720, GCNT3, glucosaminyl (N-acetyl) transferase 3 - mucin, NM_004751, 0.2290, 1, 0, 0, 0, 0, 1, 0, 0, 0
									720, DMN, desmuslin isoform A, NM_145728, 0.2290, 1, 0, 0, 0, 0, 1, 0, 0, 0
									720, NOTCH2NL, Notch homolog 2 N-terminal like protein, NM_203458, 0.2290, 1, 0, 0, 0, 0, 1, 0, 0, 0
									720, APOBEC4, apolipoprotein B mRNA editing enzyme - catalytic, NM_203454, 0.2290, 1, 0, 0, 0, 0, 1, 0, 0, 0
									720, ZFAND1, zinc finger - AN1-type domain 1, NM_024699, 0.2290, 1, 0, 0, 0, 0, 1, 0, 0, 0
									720, PMCH, pro-melanin-concentrating hormone, NM_002674, 0.2290, 1, 0, 0, 0, 0, 1, 0, 0, 0
									729, STAT3, signal transducer and activator of transcription, NM_003150, 0.2290, 3, 0, 0, 0, 0, 0, 0, 2, 1
									729, C1orf56, hypothetical protein LOC54964, NM_017860, 0.2290, 2, 0, 0, 0, 0, 0, 2, 0, 0
									729, STAT3, signal transducer and activator of transcription, NM_213662, 0.2290, 3, 0, 0, 0, 0, 0, 0, 2, 1
									729, ZNF667, zinc finger protein 667, NM_022103, 0.2290, 3, 0, 0, 0, 0, 0, 0, 2, 1
									733, RIMS4, regulating synaptic membrane exocytosis 4, NM_182970, 0.2280, 5, 0, 0, 0, 0, 0, 1, 0, 4
									734, MINA, MYC induced nuclear antigen isoform b, NM_032778, 0.2260, 3, 0, 0, 0, 0, 0, 2, 0, 1
									734, GJA7, connexin 45, NM_005497, 0.2260, 4, 0, 0, 0, 0, 0, 1, 2, 1
									734, ANGPTL2, angiopoietin-like 2 precursor, NM_012098, 0.2260, 2, 0, 0, 0, 0, 0, 0, 2, 0
									734, SLC24A3, solute carrier family 24, NM_020689, 0.2260, 2, 0, 0, 0, 0, 0, 0, 2, 0
									734, CRNKL1, crooked neck-like 1 protein, NM_016652, 0.2260, 2, 0, 0, 0, 0, 0, 0, 2, 0
									734, ATP9A, ATPase - Class II - type 9A, NM_006045, 0.2260, 2, 0, 0, 0, 0, 1, 1, 0, 0
									740, ACD, adrenocortical dysplasia homolog isoform 2, NM_022914, 0.2250, 2, 0, 0, 0, 0, 0, 1, 0, 1
									741, AP3M2, adaptor-related protein complex 3 - mu 2 subunit, NM_006803, 0.2240, 2, 0, 0, 0, 0, 0, 1, 1, 0
									742, AP1G1, adaptor-related protein complex 1 - gamma 1, NM_001128, 0.2240, 2, 0, 1, 0, 0, 0, 0, 1, 0
									743, CRTC3, transducer of regulated CREB protein 3 isoform, NM_001042574, 0.2230, 4, 0, 0, 0, 0, 1, 0, 1, 2
									743, LASS6, longevity assurance homolog 6, NM_203463, 0.2230, 3, 0, 0, 0, 0, 0, 0, 2, 1
									745, BHLHB5, basic helix-loop-helix domain containing - class, NM_152414, 0.2230, 2, 0, 0, 0, 0, 1, 0, 1, 0
									745, NSUN4, NOL1/NOP2/Sun domain family 4 protein, NM_199044, 0.2230, 3, 0, 0, 0, 0, 0, 0, 2, 1
									745, CD28, CD28 antigen, NM_006139, 0.2230, 2, 0, 0, 0, 0, 0, 1, 1, 0
									745, REPS2, RALBP1 associated Eps domain containing 2, NM_004726, 0.2230, 2, 0, 0, 0, 0, 0, 1, 1, 0
									745, RNF165, ring finger protein 165, NM_152470, 0.2230, 4, 0, 0, 0, 0, 0, 1, 0, 3
									745, NHP2L1, NHP2 non-histone chromosome protein 2-like 1, NM_005008, 0.2230, 2, 0, 0, 0, 0, 0, 1, 1, 0
									745, SLFN11, schlafen family member 11, NM_152270, 0.2230, 2, 0, 0, 0, 0, 1, 0, 1, 0
									745, UNC13A, unc-13 homolog A, NM_001080421, 0.2230, 4, 0, 0, 0, 0, 0, 1, 0, 3
									753, FLJ20294, hypothetical protein LOC55626, NM_017749, 0.2220, 2, 0, 1, 0, 0, 0, 1, 0, 0
									753, ZNF791, zinc finger protein 791, NM_153358, 0.2220, 3, 0, 0, 0, 0, 0, 0, 2, 1
									755, SEPT4, septin 4 isoform 2, NM_080415, 0.2220, 3, 0, 1, 0, 1, 0, 0, 1, 0
									756, DPT, dermatopontin precursor, NM_001937, 0.2210, 2, 0, 0, 0, 0, 0, 2, 0, 0
									756, TEX261, testis expressed sequence 261, NM_144582, 0.2210, 3, 0, 0, 0, 0, 0, 0, 1, 2
									756, TXNDC14, thioredoxin domain containing 14, NM_015959, 0.2210, 2, 0, 0, 0, 0, 1, 0, 1, 0
									756, CREB3L2, cAMP responsive element binding protein 3-like, NM_194071, 0.2210, 3, 0, 0, 0, 1, 0, 0, 1, 1
									756, SH3RF1, SH3 domain containing ring finger 1, NM_020870, 0.2210, 3, 0, 0, 1, 0, 0, 0, 0, 2
									756, GOLGA8B, golgin-67, NM_001023567, 0.2210, 3, 0, 0, 0, 0, 0, 0, 1, 2
									756, PAPD5, PAP associated domain containing 5 isoform b, NM_001040285, 0.2210, 3, 0, 0, 0, 0, 0, 0, 1, 2
									756, RNF169, ring finger protein 169, NM_001098638, 0.2210, 3, 0, 0, 0, 0, 0, 0, 1, 2
									764, TAOK1, TAO kinase 1, NM_020791, 0.2210, 2, 0, 0, 0, 0, 0, 1, 0, 1
									764, SCYL3, SCY1-like 3 isoform 1, NM_020423, 0.2210, 2, 0, 0, 0, 0, 0, 1, 0, 1
									764, CDKL2, cyclin-dependent kinase-like 2, NM_003948, 0.2210, 2, 0, 0, 0, 0, 0, 1, 0, 1
									764, HCFC1, host cell factor 1, NM_005334, 0.2210, 2, 0, 0, 0, 1, 0, 1, 0, 0
									764, BIRC6, baculoviral IAP repeat-containing 6, NM_016252, 0.2210, 2, 0, 0, 0, 1, 0, 1, 0, 0
									764, SCYL3, SCY1-like 3 isoform 2, NM_181093, 0.2210, 2, 0, 0, 0, 0, 0, 1, 0, 1
									764, FAM131B, hypothetical protein LOC9715, NM_014690, 0.2210, 2, 0, 0, 0, 0, 0, 1, 0, 1
									764, PACS1, phosphofurin acidic cluster sorting protein 1, NM_018026, 0.2210, 2, 0, 0, 0, 0, 0, 1, 0, 1
									764, SOX2, sex-determining region Y-box 2, NM_003106, 0.2210, 2, 0, 1, 0, 0, 0, 0, 0, 1
									764, POU3F2, POU domain - class 3 - transcription factor 2, NM_005604, 0.2210, 2, 0, 0, 0, 1, 0, 1, 0, 0
									764, FAM131B, hypothetical protein LOC9715, NM_001031690, 0.2210, 2, 0, 0, 0, 0, 0, 1, 0, 1
									764, ITPKB, 1D-myo-inositol-trisphosphate 3-kinase B, NM_002221, 0.2210, 2, 0, 0, 0, 0, 0, 2, 0, 0
									776, KREMEN1, kringle-containing transmembrane protein 1, NM_001039571, 0.2200, 6, 0, 0, 0, 0, 0, 0, 1, 5
									776, NTN1, netrin 1, NM_004822, 0.2200, 4, 0, 0, 0, 0, 1, 1, 0, 2
									776, C6orf107, ICBP90 binding protein 1, NM_017754, 0.2200, 6, 0, 0, 0, 0, 0, 1, 1, 4
									776, NFAM1, NFAT activation molecule 1 precursor, NM_145912, 0.2200, 6, 0, 0, 0, 1, 0, 1, 1, 3
									776, TENC1, tensin like C1 domain containing phosphatase, NM_170754, 0.2200, 4, 0, 0, 0, 0, 0, 0, 2, 2
									776, POMT2, putative protein O-mannosyltransferase, NM_013382, 0.2200, 4, 0, 0, 0, 0, 0, 0, 2, 2
									782, FAM73B, hypothetical protein LOC84895, NM_032809, 0.2200, 3, 0, 0, 0, 0, 0, 1, 1, 1
									783, OTUD3, OTU domain containing 3, NM_015207, 0.2190, 4, 0, 0, 0, 0, 0, 0, 2, 2
									784, CCDC25, coiled-coil domain containing 25, NM_018246, 0.2190, 2, 0, 0, 0, 0, 0, 0, 2, 0
									785, CCDC69, coiled-coil domain containing 69, NM_015621, 0.2180, 3, 0, 0, 0, 0, 0, 1, 0, 2
									785, CENTG3, centaurin - gamma 3 isoform a, NM_031946, 0.2180, 3, 0, 1, 0, 0, 0, 1, 0, 1
									785, TP53INP2, tumor protein p53 inducible nuclear protein 2, NM_021202, 0.2180, 3, 0, 0, 0, 1, 0, 1, 0, 1
									788, SEPT5, septin 5, NM_002688, 0.2180, 3, 0, 0, 0, 0, 0, 2, 1, 0
									789, ZNF160, zinc finger protein 160, NM_198893, 0.2160, 5, 0, 0, 0, 0, 0, 1, 1, 3
									789, HEG1, HEG homolog 1, NM_020733, 0.2160, 4, 0, 0, 0, 0, 1, 1, 1, 1
									791, EDG1, endothelial differentiation - sphingolipid, NM_001400, 0.2160, 2, 0, 0, 0, 0, 0, 1, 1, 0
									791, RASGRP3, RAS guanyl releasing protein 3 (calcium and, NM_170672, 0.2160, 2, 0, 0, 0, 0, 0, 1, 1, 0
									791, ZNF611, zinc finger protein 611, NM_030972, 0.2160, 3, 0, 0, 0, 0, 0, 0, 2, 1
									791, KIAA1128, granule cell antiserum positive 14, NM_018999, 0.2160, 3, 0, 0, 0, 0, 0, 0, 2, 1
									791, ZNF18, zinc finger protein 18, NM_144680, 0.2160, 2, 0, 0, 0, 0, 0, 1, 1, 0
									796, MRFAP1L1, Morf4 family associated protein 1-like 1, NM_203462, 0.2140, 2, 0, 0, 0, 0, 0, 2, 0, 0
									797, C1orf96, hypothetical protein LOC126731, NM_145257, 0.2130, 2, 0, 0, 0, 0, 1, 0, 0, 1
									797, C7orf53, hypothetical protein LOC286006, NM_182597, 0.2130, 2, 0, 0, 0, 0, 1, 0, 0, 1
									797, C1QTNF7, C1q and tumor necrosis factor related protein 7, NM_031911, 0.2130, 4, 0, 0, 0, 0, 0, 0, 2, 2
									797, STYK1, serine/threonine/tyrosine kinase 1, NM_018423, 0.2130, 2, 0, 0, 0, 0, 1, 0, 0, 1
									797, CSRP1, cysteine and glycine-rich protein 1, NM_004078, 0.2130, 2, 0, 0, 0, 1, 1, 0, 0, 0
									797, CCRK, cell cycle related kinase isoform 3, NM_001039803, 0.2130, 3, 0, 0, 0, 0, 0, 1, 1, 1
									803, AP3S2, adaptor-related protein complex 3 - sigma 2, NM_005829, 0.2130, 3, 0, 0, 0, 0, 0, 1, 1, 1
									804, NCOA2, nuclear receptor coactivator 2, NM_006540, 0.2110, 2, 0, 0, 0, 0, 0, 0, 2, 0
									804, ICHTHYIN, ichthyin protein, NM_001099287, 0.2110, 2, 0, 0, 0, 0, 0, 0, 2, 0
									804, KIF1B, kinesin family member 1B isoform b, NM_015074, 0.2110, 4, 0, 0, 0, 0, 0, 2, 2, 0
									807, RIPK5, receptor interacting protein kinase 5 isoform 1, NM_015375, 0.2100, 6, 0, 0, 0, 0, 0, 0, 4, 2
									808, TMPRSS4, transmembrane protease - serine 4 isoform 1, NM_019894, 0.2100, 1, 0, 0, 0, 0, 1, 0, 0, 0
									808, KLK15, kallikrein-related peptidase 15 isoform 4, NM_017509, 0.2100, 1, 0, 0, 0, 0, 1, 0, 0, 0
									808, COASY, coenzyme A synthase isoform a, NM_001042529, 0.2100, 1, 0, 0, 0, 0, 1, 0, 0, 0
									808, AXUD1, AXIN1 up-regulated 1, NM_033027, 0.2100, 1, 0, 0, 0, 0, 1, 0, 0, 0
									808, NAGS, N-acetylglutamate synthase, NM_153006, 0.2100, 1, 0, 0, 0, 0, 1, 0, 0, 0
									808, ILF3, interleukin enhancer binding factor 3 isoform c, NM_153464, 0.2100, 1, 0, 0, 0, 0, 1, 0, 0, 0
									808, FAM81A, hypothetical protein LOC145773, NM_152450, 0.2100, 1, 0, 0, 0, 0, 1, 0, 0, 0
									808, MARK4, MAP/microtubule affinity-regulating kinase 4, NM_031417, 0.2100, 3, 0, 0, 0, 0, 1, 1, 1, 0
									808, ILF3, interleukin enhancer binding factor 3 isoform b, NM_004516, 0.2100, 1, 0, 0, 0, 0, 1, 0, 0, 0
									808, NDRG1, N-myc downstream regulated gene 1, NM_006096, 0.2100, 1, 0, 0, 0, 0, 1, 0, 0, 0
									808, KLK15, kallikrein-related peptidase 15 isoform 2, NM_138563, 0.2100, 1, 0, 0, 0, 0, 1, 0, 0, 0
									808, SEPN1, selenoprotein N - 1 isoform 1 precursor, NM_020451, 0.2100, 1, 1, 0, 0, 0, 0, 0, 0, 0
									808, LYSMD1, LysM - putative peptidoglycan-binding - domain, NM_212551, 0.2100, 1, 0, 0, 0, 0, 1, 0, 0, 0
									808, HS2ST1, heparan sulfate 2-O-sulfotransferase 1, NM_012262, 0.2100, 1, 0, 0, 0, 0, 1, 0, 0, 0
									808, RMND5A, required for meiotic nuclear division 5 homolog, NM_022780, 0.2100, 1, 0, 0, 0, 0, 1, 0, 0, 0
									808, DLX4, distal-less homeobox 4 isoform a, NM_138281, 0.2100, 1, 0, 0, 0, 0, 1, 0, 0, 0
									808, CHAC1, ChaC - cation transport regulator-like 1, NM_024111, 0.2100, 1, 0, 0, 0, 0, 1, 0, 0, 0
									808, FOS, v-fos FBJ murine osteosarcoma viral oncogene, NM_005252, 0.2100, 1, 0, 0, 0, 0, 1, 0, 0, 0
									808, VAMP3, vesicle-associated membrane protein 3, NM_004781, 0.2100, 1, 0, 0, 0, 0, 1, 0, 0, 0
									808, MAGEA5, melanoma antigen family A - 5, NM_021049, 0.2100, 1, 0, 0, 0, 0, 1, 0, 0, 0
									828, LILRB3, leukocyte immunoglobulin-like receptor -, NM_006864, 0.2100, 4, 0, 0, 0, 0, 0, 1, 1, 2
									828, GAB2, GRB2-associated binding protein 2 isoform b, NM_012296, 0.2100, 4, 0, 0, 0, 0, 0, 1, 1, 2
									830, UBE2G2, ubiquitin-conjugating enzyme E2G 2 isoform 2, NM_182688, 0.2090, 5, 0, 0, 0, 0, 0, 1, 2, 2
									830, HOXC4, homeobox C4, NM_014620, 0.2090, 2, 0, 0, 1, 0, 0, 1, 0, 0
									830, STC1, stanniocalcin 1 precursor, NM_003155, 0.2090, 2, 0, 0, 0, 0, 0, 1, 1, 0
									833, RAB27A, Ras-related protein Rab-27A, NM_004580, 0.2090, 2, 0, 0, 0, 0, 0, 0, 1, 1
									833, WDR78, WD repeat domain 78 isoform 1, NM_024763, 0.2090, 1, 0, 0, 0, 0, 0, 1, 0, 0
									833, MAP3K2, mitogen-activated protein kinase kinase kinase, NM_006609, 0.2090, 2, 0, 0, 0, 0, 0, 0, 1, 1
									833, ZNF187, zinc finger protein 187, NM_007151, 0.2090, 1, 0, 0, 0, 0, 0, 1, 0, 0
									833, ACBD3, acyl-Coenzyme A binding domain containing 3, NM_022735, 0.2090, 2, 0, 0, 0, 0, 0, 0, 1, 1
									833, ZRANB1, zinc finger - RAN-binding domain containing 1, NM_017580, 0.2090, 1, 0, 1, 0, 0, 0, 0, 0, 0
									833, LOC440145, hypothetical protein LOC440145, NM_001071775, 0.2090, 1, 0, 0, 0, 0, 0, 1, 0, 0
									833, ZNF28, zinc finger protein 28 (KOX 24), NM_006969, 0.2090, 2, 0, 0, 0, 0, 0, 0, 1, 1
									833, ELOVL6, ELOVL family member 6 - elongation of long chain, NM_024090, 0.2090, 1, 0, 0, 0, 0, 0, 1, 0, 0
									833, DNAJC6, DnaJ (Hsp40) homolog - subfamily C - member 6, NM_014787, 0.2090, 1, 0, 0, 0, 0, 0, 1, 0, 0
									833, EPDR1, ependymin related protein 1 precursor, NM_017549, 0.2090, 2, 0, 0, 0, 0, 0, 0, 1, 1
									833, TMTC1, transmembrane and tetratricopeptide repeat, NM_175861, 0.2090, 2, 0, 0, 0, 0, 0, 0, 1, 1
									833, FBXW8, F-box and WD repeat domain containing 8 isoform, NM_153348, 0.2090, 3, 0, 0, 0, 0, 0, 0, 2, 1
									833, PLD5, phospholipase D family - member 5, NM_152666, 0.2090, 1, 0, 0, 0, 0, 0, 1, 0, 0
									833, LCA5, Leber congenital amaurosis 5, NM_181714, 0.2090, 2, 0, 0, 0, 0, 0, 0, 1, 1
									833, B3GALTL, beta 1 -3-galactosyltransferase-like, NM_194318, 0.2090, 2, 0, 0, 0, 0, 0, 0, 1, 1
									833, SEMA3D, semaphorin 3D, NM_152754, 0.2090, 2, 0, 0, 0, 0, 0, 0, 1, 1
									833, ERBB2IP, ERBB2 interacting protein isoform 2, NM_018695, 0.2090, 2, 0, 0, 0, 0, 0, 0, 1, 1
									833, TNKS, tankyrase - TRF1-interacting ankyrin-related, NM_003747, 0.2090, 2, 0, 0, 0, 0, 0, 0, 1, 1
									833, PKP2, plakophilin 2 isoform 2b, NM_004572, 0.2090, 2, 0, 0, 0, 0, 0, 0, 1, 1
									833, ZCCHC3, zinc finger - CCHC domain containing 3, NM_033089, 0.2090, 2, 0, 0, 0, 0, 0, 0, 1, 1
									833, CYLC2, cylicin 2, NM_001340, 0.2090, 2, 0, 0, 0, 0, 0, 0, 1, 1
									833, ZNF274, zinc finger protein 274 isoform c, NM_133502, 0.2090, 1, 0, 0, 0, 0, 0, 1, 0, 0
									833, DARS2, aspartyl-tRNA synthetase 2 (mitochondrial), NM_018122, 0.2090, 1, 0, 0, 0, 0, 0, 1, 0, 0
									833, FGG, fibrinogen - gamma chain isoform gamma-B, NM_021870, 0.2090, 1, 0, 0, 0, 0, 0, 1, 0, 0
									833, FLJ14213, hypothetical protein LOC79899, NM_024841, 0.2090, 1, 0, 0, 0, 0, 0, 1, 0, 0
									833, STARD13, START domain containing 13 isoform gamma, NM_052851, 0.2090, 2, 0, 0, 0, 0, 0, 0, 1, 1
									833, CXXC6, CXXC finger 6, NM_030625, 0.2090, 2, 0, 0, 0, 0, 0, 0, 1, 1
									833, SLC16A12, solute carrier family 16 (monocarboxylic acid, NM_213606, 0.2090, 2, 0, 0, 0, 0, 0, 0, 1, 1
									833, UGT2A1, UDP glycosyltransferase 2 family - polypeptide, NM_006798, 0.2090, 2, 0, 0, 0, 0, 0, 0, 1, 1
									833, PARP9, poly (ADP-ribose) polymerase family - member 9, NM_031458, 0.2090, 1, 0, 0, 0, 0, 0, 1, 0, 0
									833, RSPO2, R-spondin family - member 2, NM_178565, 0.2090, 2, 0, 0, 0, 0, 0, 0, 1, 1
									833, KCTD16, potassium channel tetramerisation domain, NM_020768, 0.2090, 1, 0, 0, 0, 0, 0, 1, 0, 0
									833, C9orf39, hypothetical protein LOC54875, NM_017738, 0.2090, 2, 0, 0, 0, 0, 0, 0, 1, 1
									833, GPR63, G protein-coupled receptor 63, NM_030784, 0.2090, 1, 0, 0, 0, 0, 0, 1, 0, 0
									833, LARGE, like-glycosyltransferase, NM_133642, 0.2090, 1, 0, 0, 0, 0, 0, 1, 0, 0
									833, RUNX1, runt-related transcription factor 1 isoform a, NM_001754, 0.2090, 2, 0, 0, 0, 0, 0, 0, 1, 1
									833, FAM134B, hypothetical protein LOC54463 isoform 2, NM_019000, 0.2090, 1, 0, 0, 0, 0, 0, 1, 0, 0
									833, RSRC2, arginine/serine-rich coiled-coil 2 isoform b, NM_198261, 0.2090, 2, 0, 0, 0, 0, 0, 0, 1, 1
									833, DUSP10, dual specificity phosphatase 10 isoform a, NM_007207, 0.2090, 2, 0, 0, 0, 0, 0, 0, 1, 1
									833, ASAM, adipocyte-specific adhesion molecule, NM_024769, 0.2090, 2, 0, 0, 0, 0, 0, 0, 1, 1
									833, PAN3, PABP1-dependent poly A-specific ribonuclease, NM_175854, 0.2090, 2, 0, 0, 0, 0, 0, 0, 1, 1
									833, C1orf25, N2 -N2-dimethylguanosine tRNA, NM_030934, 0.2090, 1, 0, 0, 0, 0, 0, 1, 0, 0
									833, FGF5, fibroblast growth factor 5 isoform 1 precursor, NM_004464, 0.2090, 2, 0, 0, 0, 1, 0, 0, 1, 0
									833, TMEM20, transmembrane protein 20, NM_153226, 0.2090, 1, 0, 0, 0, 0, 0, 1, 0, 0
									833, DEADC1, deaminase domain containing 1, NM_182503, 0.2090, 2, 0, 0, 0, 0, 0, 0, 1, 1
									833, C12orf64, hypothetical protein LOC283310, NM_173591, 0.2090, 1, 0, 0, 0, 0, 0, 1, 0, 0
									833, ZC3HAV1, zinc finger antiviral protein isoform 1, NM_020119, 0.2090, 2, 0, 0, 0, 0, 0, 0, 1, 1
									833, WBP2, WW domain binding protein 2, NM_012478, 0.2090, 1, 0, 0, 0, 0, 0, 1, 0, 0
									833, DLK2, EGF-like-domain - multiple 9, NM_023932, 0.2090, 1, 0, 0, 0, 0, 0, 1, 0, 0
									833, MAP9, aster-associated protein, NM_001039580, 0.2090, 1, 0, 0, 0, 0, 0, 1, 0, 0
									833, FGF5, fibroblast growth factor 5 isoform 2 precursor, NM_033143, 0.2090, 2, 0, 0, 0, 1, 0, 0, 1, 0
									833, FRS2, fibroblast growth factor receptor substrate 2, NM_006654, 0.2090, 2, 0, 0, 0, 0, 0, 0, 1, 1
									833, ASTN1, astrotactin isoform 1, NM_004319, 0.2090, 1, 0, 0, 0, 0, 0, 1, 0, 0
									833, KBTBD8, T-cell activation kelch repeat protein, NM_032505, 0.2090, 1, 0, 0, 0, 0, 0, 1, 0, 0
									833, LPXN, leupaxin, NM_004811, 0.2090, 1, 0, 0, 0, 0, 0, 1, 0, 0
									889, PHF8, PHD finger protein 8, NM_015107, 0.2080, 2, 0, 0, 0, 0, 0, 1, 1, 0
									890, GAB3, Gab3 protein isoform 2, NM_080612, 0.2070, 4, 0, 0, 0, 0, 0, 1, 1, 2
									890, PRDM2, retinoblastoma protein-binding zinc finger, NM_015866, 0.2070, 1, 0, 0, 0, 0, 1, 0, 0, 0
									890, C2orf51, chromosome 2 open reading frame 51, NM_152670, 0.2070, 1, 0, 0, 0, 0, 1, 0, 0, 0
									893, UBFD1, ubiquitin-binding protein homolog, NM_019116, 0.2070, 2, 0, 1, 0, 1, 0, 0, 0, 0
									893, AGPAT3, 1-acylglycerol-3-phosphate O-acyltransferase 3, NM_001037553, 0.2070, 2, 0, 0, 0, 0, 0, 1, 0, 1
									893, MARCKS, myristoylated alanine-rich protein kinase C, NM_002356, 0.2070, 2, 0, 0, 0, 1, 0, 1, 0, 0
									896, SRGAP2, SLIT-ROBO Rho GTPase activating protein 2, NM_015326, 0.2060, 3, 0, 0, 0, 1, 0, 1, 1, 0
									896, NHLH2, nescient helix loop helix 2, NM_005599, 0.2060, 3, 0, 0, 0, 0, 0, 1, 1, 1
									896, SCML4, sex comb on midleg-like 4, NM_198081, 0.2060, 4, 0, 0, 0, 0, 0, 0, 2, 2
									899, GLYAT, glycine-N-acyltransferase isoform a, NM_201648, 0.2060, 2, 0, 0, 0, 0, 0, 2, 0, 0
									900, SMPD3, sphingomyelin phosphodiesterase 3 - neutral, NM_018667, 0.2050, 1, 0, 0, 0, 0, 1, 0, 0, 0
									901, CHST6, carbohydrate (N-acetylglucosamine 6-O), NM_021615, 0.2030, 8, 0, 0, 0, 0, 0, 3, 3, 2
									901, RAPGEF5, Rap guanine nucleotide exchange factor (GEF) 5, NM_012294, 0.2030, 3, 0, 0, 0, 0, 1, 1, 0, 1
									903, SLC25A38, solute carrier family 25 - member 38, NM_017875, 0.2030, 4, 0, 0, 0, 0, 0, 1, 1, 2
									903, GPR162, G protein-coupled receptor 162 isoform 2, NM_019858, 0.2030, 1, 0, 0, 0, 0, 1, 0, 0, 0
									903, TFCP2L1, LBP-9, NM_014553, 0.2030, 1, 0, 0, 0, 0, 1, 0, 0, 0
									903, ANKRD57, ankyrin repeat domain 57, NM_023016, 0.2030, 1, 0, 0, 0, 0, 1, 0, 0, 0
									903, CITED4, Cbp/p300-interacting transactivator - with, NM_133467, 0.2030, 1, 0, 0, 0, 0, 1, 0, 0, 0
									903, STX6, syntaxin 6, NM_005819, 0.2030, 2, 0, 0, 0, 0, 2, 0, 0, 0
									903, HMG20B, high-mobility group 20B, NM_006339, 0.2030, 1, 0, 0, 0, 0, 1, 0, 0, 0
									903, MOXD1, monooxygenase - DBH-like 1 isoform 2, NM_015529, 0.2030, 1, 0, 0, 0, 0, 1, 0, 0, 0
									903, PBK, PDZ binding kinase, NM_018492, 0.2030, 1, 0, 0, 0, 0, 1, 0, 0, 0
									903, TYMS, thymidylate synthetase, NM_001071, 0.2030, 1, 0, 0, 0, 0, 1, 0, 0, 0
									903, DICER1, dicer1, NM_177438, 0.2030, 1, 0, 0, 0, 0, 1, 0, 0, 0
									903, KIRREL, kin of IRRE like, NM_018240, 0.2030, 1, 0, 0, 0, 0, 1, 0, 0, 0
									903, DMD, dystrophin Dp71ab isoform, NM_004018, 0.2030, 1, 0, 0, 0, 0, 1, 0, 0, 0
									903, UNG, uracil-DNA glycosylase isoform UNG1 precursor, NM_003362, 0.2030, 1, 0, 0, 0, 0, 1, 0, 0, 0
									903, ST6GALNAC6, ST6, NM_013443, 0.2030, 1, 0, 0, 0, 0, 1, 0, 0, 0
									903, TEDDM1, putative membrane protein HE9, NM_172000, 0.2030, 2, 0, 0, 0, 0, 2, 0, 0, 0
									903, JDP2, Jun dimerization protein, NM_130469, 0.2030, 1, 0, 0, 0, 0, 1, 0, 0, 0
									903, C19orf18, hypothetical protein LOC147685, NM_152474, 0.2030, 1, 0, 0, 0, 0, 1, 0, 0, 0
									903, FLJ10292, mago-nashi homolog 2, NM_018048, 0.2030, 1, 0, 0, 0, 0, 1, 0, 0, 0
									903, FLJ10213, hypothetical protein LOC55096, NM_018029, 0.2030, 1, 0, 0, 0, 0, 1, 0, 0, 0
									903, TAF5L, PCAF associated factor 65 beta isoform b, NM_001025247, 0.2030, 4, 0, 0, 0, 0, 0, 1, 1, 2
									903, KIAA1666, DKFZP434H0735 protein, NM_015672, 0.2030, 1, 0, 0, 0, 0, 1, 0, 0, 0
									903, DPYSL2, dihydropyrimidinase-like 2, NM_001386, 0.2030, 1, 0, 0, 0, 0, 1, 0, 0, 0
									903, GNG2, guanine nucleotide binding protein (G protein) -, NM_053064, 0.2030, 3, 0, 0, 0, 0, 1, 0, 0, 2
									903, ADAMTS17, ADAM metallopeptidase with thrombospondin type 1, NM_139057, 0.2030, 1, 0, 0, 0, 0, 1, 0, 0, 0
									903, DSCR4, Down syndrome critical region protein 4, NM_005867, 0.2030, 1, 0, 0, 0, 0, 1, 0, 0, 0
									903, DHRS12, dehydrogenase/reductase (SDR family) member 12, NM_024705, 0.2030, 1, 0, 0, 0, 0, 1, 0, 0, 0
									903, ADD2, adducin 2 isoform c, NM_017483, 0.2030, 1, 0, 0, 0, 0, 1, 0, 0, 0
									903, C8orf4, thyroid cancer-1, NM_020130, 0.2030, 1, 0, 0, 0, 0, 1, 0, 0, 0
									903, ABHD4, abhydrolase domain containing 4, NM_022060, 0.2030, 1, 0, 0, 0, 0, 1, 0, 0, 0
									903, CORO1C, coronin - actin binding protein - 1C, NM_014325, 0.2030, 1, 0, 0, 0, 0, 1, 0, 0, 0
									903, DMD, dystrophin Dp427c isoform, NM_000109, 0.2030, 1, 0, 0, 0, 0, 1, 0, 0, 0
									935, MAPT, microtubule-associated protein tau isoform 1, NM_016835, 0.2030, 4, 0, 0, 0, 0, 0, 1, 1, 2
									936, PLA2R1, phospholipase A2 receptor 1 isoform 2 precursor, NM_001007267, 0.2020, 1, 0, 0, 0, 0, 0, 1, 0, 0
									936, VPS33A, vacuolar protein sorting 33A, NM_022916, 0.2020, 1, 0, 0, 0, 0, 0, 1, 0, 0
									936, C8orf47, hypothetical protein LOC203111, NM_173549, 0.2020, 1, 0, 0, 0, 0, 0, 1, 0, 0
									936, MRPL22, mitochondrial ribosomal protein L22 isoform b, NM_001014990, 0.2020, 1, 0, 0, 0, 0, 0, 1, 0, 0
									936, ZNF485, zinc finger protein 485, NM_145312, 0.2020, 1, 0, 0, 0, 0, 0, 1, 0, 0
									936, TP53INP1, tumor protein p53 inducible nuclear protein 1, NM_033285, 0.2020, 2, 0, 0, 0, 0, 0, 1, 1, 0
									942, OSBPL11, oxysterol-binding protein-like protein 11, NM_022776, 0.2010, 1, 0, 0, 0, 0, 1, 0, 0, 0
									942, SEMA4G, semaphorin 4G, NM_017893, 0.2010, 1, 0, 0, 0, 0, 1, 0, 0, 0
									942, BTBD3, BTB/POZ domain containing protein 3 isoform a, NM_014962, 0.2010, 1, 0, 0, 0, 0, 1, 0, 0, 0
									942, C17orf39, hypothetical protein LOC79018, NM_024052, 0.2010, 2, 0, 0, 0, 0, 0, 1, 1, 0
									942, KLHL8, kelch-like 8, NM_020803, 0.2010, 2, 0, 0, 0, 0, 0, 1, 1, 0
									942, NAT13, N-acetyltransferase 13, NM_025146, 0.2010, 1, 0, 0, 0, 0, 1, 0, 0, 0
									942, LRP1B, low density lipoprotein-related protein 1B, NM_018557, 0.2010, 1, 0, 0, 0, 0, 1, 0, 0, 0
									942, CCNL2, cyclin L2 isoform B, NM_001039577, 0.2010, 2, 0, 0, 0, 0, 0, 1, 1, 0
									942, LOC399947, hypothetical protein LOC399947, NM_207645, 0.2010, 1, 0, 0, 0, 0, 1, 0, 0, 0
									942, NGFR, nerve growth factor receptor precursor, NM_002507, 0.2010, 1, 0, 0, 0, 0, 1, 0, 0, 0
									942, FRAT1, GSK-3 binding protein FRAT1, NM_005479, 0.2010, 1, 0, 0, 0, 0, 1, 0, 0, 0
									942, CCNL2, cyclin L2 isoform A, NM_030937, 0.2010, 2, 0, 0, 0, 0, 0, 1, 1, 0
									942, DOC2A, double C2-like domains - alpha, NM_003586, 0.2010, 1, 0, 0, 0, 0, 1, 0, 0, 0
									942, SPTY2D1, SPT2 - Suppressor of Ty - domain containing 1, NM_194285, 0.2010, 3, 0, 0, 0, 1, 0, 0, 2, 0
									942, RAG1, recombination activating gene 1, NM_000448, 0.2010, 1, 0, 0, 0, 0, 1, 0, 0, 0
									957, SARM1, sterile alpha and TIR motif containing 1, NM_015077, 0.2000, 4, 0, 0, 0, 0, 1, 0, 0, 3
									958, MEGF6, EGF-like-domain - multiple 3, NM_001409, 0.2000, 2, 0, 0, 0, 0, 1, 0, 0, 1
									958, KIAA1147, hypothetical protein LOC57189, NM_001080392, 0.2000, 2, 0, 0, 0, 0, 1, 0, 0, 1
									958, SCARA5, scavenger receptor class A - member 5 (putative), NM_173833, 0.2000, 2, 0, 0, 0, 0, 1, 1, 0, 0
									958, ZNF81, zinc finger protein 81, NM_007137, 0.2000, 5, 0, 0, 0, 0, 0, 0, 0, 5
									958, SLC6A8, solute carrier family 6 (neurotransmitter, NM_005629, 0.2000, 2, 0, 0, 0, 0, 1, 1, 0, 0
									958, PSAPL1, prosaposin-like protein 1, NM_001085382, 0.2000, 5, 0, 0, 0, 0, 0, 1, 1, 3
									958, CRTAP, cartilage associated protein precursor, NM_006371, 0.2000, 2, 0, 0, 0, 0, 1, 0, 0, 1
									958, CD40, CD40 antigen isoform 2 precursor, NM_152854, 0.2000, 5, 0, 0, 0, 0, 0, 0, 0, 5
									958, ST3GAL2, ST3 beta-galactoside alpha-2 -3-sialyltransferase, NM_006927, 0.2000, 5, 0, 0, 0, 0, 0, 3, 1, 1
									958, M-RIP, myosin phosphatase-Rho interacting protein, NM_201274, 0.2000, 2, 0, 0, 0, 0, 1, 0, 0, 1
									958, SLC46A1, proton-coupled folate transporter, NM_080669, 0.2000, 3, 0, 0, 0, 0, 0, 1, 2, 0
									958, SLC12A5, solute carrier family 12 member 5, NM_020708, 0.2000, 5, 0, 0, 0, 2, 0, 1, 0, 2
									958, IRF4, interferon regulatory factor 4, NM_002460, 0.2000, 2, 0, 0, 0, 0, 1, 0, 0, 1
									958, F2RL3, coagulation factor II (thrombin) receptor-like 3, NM_003950, 0.2000, 5, 0, 0, 0, 0, 0, 1, 1, 3
									958, FYCO1, FYVE and coiled-coil domain containing 1, NM_024513, 0.2000, 5, 0, 0, 0, 0, 0, 0, 0, 5

## Sheet: sncRNA-U3-1
Human | AGUAUCC	sncRNA-U3-1	UAGUAUCCUUAACGCGAUCGUA
63 conserved targets, with a total of 65 conserved sites. (Table sorted by number and type of sites)
	Targetscan								TargetRANK
Target gene	Gene name	Conserved sites				Links to sites in UTRs
		total	8mer	7mer-m8	7mer-1A				Rank, Gene Name, Gene/Isoform Description, Refseq ID, TargetRank Score, Conserved Seed Matches: 8mer, M8 7mer, A1 7mer, 6mer, Non-conserved Seed Matches: 8mer, M8 7mer, A1 7mer, 6mer
RSPO3	R-spondin 3 homolog (Xenopus laevis)	2	1	1	0	Sites in UTR			1, NBEA, neurobeachin, NM_015678, 0.7250, 4, 1, 1, 0, 1, 0, 1, 0, 0
CALCR	calcitonin receptor	1	1	0	0	Sites in UTR			2, WNK3, WNK lysine deficient protein kinase 3 isoform 1, NM_020922, 0.6260, 4, 0, 0, 0, 1, 1, 1, 0, 1
CDAN1	congenital dyserythropoietic anemia, type I	1	1	0	0	Sites in UTR			3, FLJ25778, hypothetical protein LOC254048, NM_173569, 0.5950, 5, 0, 0, 0, 0, 0, 3, 0, 2
CDKN1B	cyclin-dependent kinase inhibitor 1B (p27, Kip1)	1	1	0	0	Sites in UTR			4, HNF4G, hepatocyte nuclear factor 4 - gamma, NM_004133, 0.5660, 3, 0, 0, 0, 0, 1, 1, 1, 0
DTX4	deltex 4 homolog (Drosophila)	1	1	0	0	Sites in UTR			5, ABCA1, ATP-binding cassette - sub-family A member 1, NM_005502, 0.5310, 3, 0, 0, 0, 0, 0, 2, 1, 0
EBF2	early B-cell factor 2	1	1	0	0	Sites in UTR			6, EIF2C1, eukaryotic translation initiation factor 2C - 1, NM_012199, 0.5300, 3, 0, 0, 0, 0, 1, 1, 0, 1
EIF2C1	eukaryotic translation initiation factor 2C, 1	1	1	0	0	Sites in UTR			7, RNF165, ring finger protein 165, NM_152470, 0.4900, 2, 0, 0, 0, 0, 1, 1, 0, 0
FLRT1	fibronectin leucine rich transmembrane protein 1	1	1	0	0	Sites in UTR			8, MOBKL1A, MOB1 - Mps One Binder kinase activator-like 1A, NM_173468, 0.4880, 3, 0, 0, 0, 0, 1, 1, 0, 1
FRAS1	Fraser syndrome 1	1	1	0	0	Sites in UTR			8, CALCRL, calcitonin receptor-like, NM_005795, 0.4880, 3, 0, 0, 0, 1, 1, 1, 0, 0
IPPK	inositol 1,3,4,5,6-pentakisphosphate 2-kinase	1	1	0	0	Sites in UTR			10, PPP1CB, protein phosphatase 1 - catalytic subunit - beta, NM_206876, 0.4870, 4, 0, 0, 0, 0, 0, 1, 2, 1
ITGB8	integrin, beta 8	1	1	0	0	Sites in UTR			11, EXOC5, SEC10 protein, NM_006544, 0.4780, 2, 0, 0, 1, 0, 1, 0, 0, 0
RNF165	ring finger protein 165	1	1	0	0	Sites in UTR			12, DMXL1, Dmx-like 1, NM_005509, 0.4740, 3, 0, 1, 0, 0, 0, 0, 1, 1
SAPS3	SAPS domain family, member 3	1	1	0	0	Sites in UTR			13, ERBB4, v-erb-a erythroblastic leukemia viral oncogene, NM_005235, 0.4690, 5, 0, 0, 0, 0, 1, 0, 0, 4
TET2	tet oncogene family member 2	1	1	0	0	Sites in UTR			14, PTP4A1, protein tyrosine phosphatase type IVA - member 1, NM_003463, 0.4580, 3, 0, 1, 0, 0, 0, 1, 0, 1
WNK3	WNK lysine deficient protein kinase 3	1	1	0	0	Sites in UTR			15, C9orf123, hypothetical protein LOC90871, NM_033428, 0.4520, 4, 0, 0, 0, 0, 1, 0, 1, 2
NUFIP2	nuclear fragile X mental retardation protein interacting protein 2	2	0	1	1	Sites in UTR			16, SHANK2, SH3 and multiple ankyrin repeat domains 2, NM_012309, 0.4360, 4, 0, 0, 0, 0, 1, 1, 0, 2
ABI2	abl interactor 2	1	0	1	0	Sites in UTR			17, ZNF711, zinc finger protein 711, NM_021998, 0.4340, 2, 0, 0, 0, 0, 0, 1, 1, 0
ATP11C	ATPase, class VI, type 11C	1	0	1	0	Sites in UTR			18, MFAP3L, microfibrillar-associated protein 3-like isoform, NM_001009554, 0.4320, 6, 0, 0, 0, 0, 0, 1, 1, 4
BCL6	B-cell CLL/lymphoma 6 (zinc finger protein 51)	1	0	1	0	Sites in UTR			19, AK3, adenylate kinase 3, NM_016282, 0.4260, 2, 0, 0, 0, 0, 2, 0, 0, 0
CBFB	core-binding factor, beta subunit	1	0	1	0	Sites in UTR			20, PTER, phosphotriesterase related, NM_030664, 0.4220, 3, 0, 0, 0, 0, 0, 1, 1, 1
COL11A1	collagen, type XI, alpha 1	1	0	1	0	Sites in UTR			21, AP1G1, adaptor-related protein complex 1 - gamma 1, NM_001128, 0.4180, 2, 0, 0, 0, 0, 0, 2, 0, 0
DMXL1	Dmx-like 1	1	0	1	0	Sites in UTR			22, CLASP2, CLIP-associating protein 2, NM_015097, 0.4170, 3, 1, 0, 0, 0, 0, 0, 0, 2
ESCO2	establishment of cohesion 1 homolog 2 (S. cerevisiae)	1	0	1	0	Sites in UTR			23, CLDN1, claudin 1, NM_021101, 0.4060, 3, 0, 0, 0, 0, 0, 0, 2, 1
FAM60A	family with sequence similarity 60, member A	1	0	1	0	Sites in UTR			24, C8orf46, hypothetical protein LOC254778, NM_152765, 0.4060, 3, 0, 0, 0, 0, 0, 0, 2, 1
GPR180	G protein-coupled receptor 180	1	0	1	0	Sites in UTR			25, KIAA1217, sickle tail isoform 3, NM_001098501, 0.3940, 2, 0, 0, 1, 0, 0, 0, 1, 0
IGFBP5	insulin-like growth factor binding protein 5	1	0	1	0	Sites in UTR			25, PCTK2, PCTAIRE protein kinase 2, NM_002595, 0.3940, 2, 0, 0, 0, 0, 0, 0, 2, 0
KLF12	Kruppel-like factor 12	1	0	1	0	Sites in UTR			27, PTAR1, protein prenyltransferase alpha subunit repeat, NM_001099666, 0.3900, 3, 0, 0, 0, 0, 0, 1, 1, 1
KLHL3	kelch-like 3 (Drosophila)	1	0	1	0	Sites in UTR			28, ITGB8, integrin - beta 8 precursor, NM_002214, 0.3890, 3, 0, 0, 0, 0, 1, 0, 0, 2
KPNA6	karyopherin alpha 6 (importin alpha 7)	1	0	1	0	Sites in UTR			29, PHC3, polyhomeotic like 3, NM_024947, 0.3800, 4, 0, 0, 0, 0, 0, 1, 1, 2
NBEA	neurobeachin	1	0	1	0	Sites in UTR			30, ESR1, estrogen receptor 1, NM_000125, 0.3780, 2, 0, 0, 0, 0, 0, 1, 1, 0
NEO1	neogenin homolog 1 (chicken)	1	0	1	0	Sites in UTR			30, SLC17A8, solute carrier family 17 (sodium-dependent, NM_139319, 0.3780, 2, 0, 0, 0, 0, 0, 1, 1, 0
OSBPL9	oxysterol binding protein-like 9	1	0	1	0	Sites in UTR			30, NOTCH2NL, Notch homolog 2 N-terminal like protein, NM_203458, 0.3780, 2, 0, 0, 0, 0, 0, 1, 1, 0
PHACTR2	phosphatase and actin regulator 2	1	0	1	0	Sites in UTR			33, PPM2C, pyruvate dehydrogenase phosphatase precursor, NM_018444, 0.3680, 3, 0, 0, 0, 0, 0, 1, 1, 1
PTER	phosphotriesterase related	1	0	1	0	Sites in UTR			34, ANKRD12, ankyrin repeat domain 12 isoform 2, NM_001083625, 0.3640, 2, 0, 0, 0, 0, 0, 1, 1, 0
PTP4A1	protein tyrosine phosphatase type IVA, member 1	1	0	1	0	Sites in UTR			35, PGM2L1, phosphoglucomutase 2-like 1, NM_173582, 0.3620, 3, 0, 0, 0, 0, 0, 1, 1, 1
SLC17A8	solute carrier family 17 (sodium-dependent inorganic phosphate cotransporter), member 8	1	0	1	0	Sites in UTR			35, PHACTR2, phosphatase and actin regulator 2 isoform 4, NM_001100166, 0.3620, 2, 0, 1, 0, 0, 0, 1, 0, 0
SSH2	slingshot homolog 2 (Drosophila)	1	0	1	0	Sites in UTR			35, SSH2, slingshot 2, NM_033389, 0.3620, 2, 0, 1, 0, 0, 0, 1, 0, 0
TXNDC4	thioredoxin domain containing 4 (endoplasmic reticulum)	1	0	1	0	Sites in UTR			38, DNM3, dynamin 3, NM_015569, 0.3600, 4, 0, 0, 0, 0, 0, 1, 1, 2
UBE2E3	ubiquitin-conjugating enzyme E2E 3 (UBC4/5 homolog, yeast)	1	0	1	0	Sites in UTR			39, ZDHHC17, huntingtin interacting protein 14, NM_015336, 0.3500, 2, 0, 0, 0, 0, 0, 1, 1, 0
ZBTB34	zinc finger and BTB domain containing 34	1	0	1	0	Sites in UTR			40, HSD17B12, hydroxysteroid (17-beta) dehydrogenase 12, NM_016142, 0.3490, 2, 0, 0, 0, 0, 1, 0, 0, 1
ZFP91	zinc finger protein 91 homolog (mouse)	1	0	1	0	Sites in UTR			40, CDKN1B, cyclin-dependent kinase inhibitor 1B, NM_004064, 0.3490, 2, 1, 0, 0, 0, 0, 0, 0, 1
ZNF777	zinc finger protein 777	1	0	1	0	Sites in UTR			42, PDCD6IP, programmed cell death 6 interacting protein, NM_013374, 0.3390, 3, 0, 0, 0, 0, 1, 0, 0, 2
CCDC120	coiled-coil domain containing 120	1	0	0	1	Sites in UTR			43, LIG4, DNA ligase IV, NM_206937, 0.3380, 2, 0, 0, 0, 0, 0, 0, 2, 0
ENPEP	glutamyl aminopeptidase (aminopeptidase A)	1	0	0	1	Sites in UTR			43, LIG4, DNA ligase IV, NM_001098268, 0.3380, 2, 0, 0, 0, 0, 0, 0, 2, 0
EPB41L4B	erythrocyte membrane protein band 4.1 like 4B	1	0	0	1	Sites in UTR			45, EDG2, endothelial differentiation - lysophosphatidic, NM_057159, 0.3370, 1, 0, 0, 0, 0, 1, 0, 0, 0
EXOC5	exocyst complex component 5	1	0	0	1	Sites in UTR			45, SAPS3, SAPS domain family - member 3, NM_018312, 0.3370, 1, 1, 0, 0, 0, 0, 0, 0, 0
GHR	growth hormone receptor	1	0	0	1	Sites in UTR			45, EBF2, early B-cell factor 2, NM_022659, 0.3370, 1, 1, 0, 0, 0, 0, 0, 0, 0
HMGB1	high-mobility group box 1	1	0	0	1	Sites in UTR			45, LEAP2, liver-expressed antimicrobial peptide 2, NM_052971, 0.3370, 1, 0, 0, 0, 0, 1, 0, 0, 0
KIAA0232	KIAA0232	1	0	0	1	Sites in UTR			45, FRMD4B, FERM domain containing 4B, NM_015123, 0.3370, 1, 0, 0, 0, 0, 1, 0, 0, 0
KIAA1217	KIAA1217	1	0	0	1	Sites in UTR			45, DTX4, deltex 4 homolog, NM_015177, 0.3370, 1, 1, 0, 0, 0, 0, 0, 0, 0
MBTD1	mbt domain containing 1	1	0	0	1	Sites in UTR			51, CYBB, cytochrome b-245 - beta polypeptide (chronic, NM_000397, 0.3320, 3, 0, 0, 0, 0, 1, 1, 0, 1
MCM6	minichromosome maintenance complex component 6	1	0	0	1	Sites in UTR			52, C11orf41, hypothetical protein LOC25758, NM_012194, 0.3300, 4, 0, 0, 0, 0, 1, 0, 0, 3
MECP2	methyl CpG binding protein 2 (Rett syndrome)	1	0	0	1	Sites in UTR			53, DPY19L2, dpy-19-like 2, NM_173812, 0.3260, 3, 0, 0, 0, 0, 1, 0, 0, 2
PIP4K2C	phosphatidylinositol-5-phosphate 4-kinase, type II, gamma	1	0	0	1	Sites in UTR			54, KIAA1546, hypothetical protein LOC54790, NM_017628, 0.3220, 2, 0, 0, 0, 0, 1, 0, 1, 0
RAPGEF2	Rap guanine nucleotide exchange factor (GEF) 2	1	0	0	1	Sites in UTR			55, AKAP12, A-kinase anchor protein 12 isoform 2, NM_144497, 0.3210, 2, 0, 0, 0, 0, 1, 0, 0, 1
RUNX2	runt-related transcription factor 2	1	0	0	1	Sites in UTR			56, LIN28B, lin-28 homolog B, NM_001004317, 0.3190, 3, 0, 0, 0, 0, 0, 1, 1, 1
SDPR	serum deprivation response (phosphatidylserine binding protein)	1	0	0	1	Sites in UTR			56, MECP2, methyl CpG binding protein 2, NM_004992, 0.3190, 3, 0, 0, 1, 0, 0, 1, 0, 1
SENP1	SUMO1/sentrin specific peptidase 1	1	0	0	1	Sites in UTR			58, SRD5A2L2, steroid 5 alpha-reductase 2-like 2, NM_001010874, 0.3190, 2, 0, 0, 0, 0, 1, 1, 0, 0
SWAP70	SWAP-70 protein	1	0	0	1	Sites in UTR			59, LOC339745, hypothetical protein LOC339745, NM_001001664, 0.3170, 4, 0, 0, 0, 0, 0, 0, 1, 3
TLE4	transducin-like enhancer of split 4 (E(sp1) homolog, Drosophila)	1	0	0	1	Sites in UTR			59, ZNF148, zinc finger protein 148 (pHZ-52), NM_021964, 0.3170, 4, 0, 0, 1, 1, 0, 0, 0, 2
TNRC6B	trinucleotide repeat containing 6B	1	0	0	1	Sites in UTR			59, CFL2, cofilin 2, NM_021914, 0.3170, 4, 0, 0, 0, 0, 0, 0, 1, 3
XPO6	exportin 6	1	0	0	1	Sites in UTR			62, RSPO3, R-spondin 3, NM_032784, 0.3120, 2, 1, 0, 0, 0, 0, 1, 0, 0
ZNF148	zinc finger protein 148	1	0	0	1	Sites in UTR			63, LOC285382, hypothetical protein LOC285382, NM_001025266, 0.3100, 2, 0, 0, 0, 0, 0, 0, 2, 0
									63, USP47, ubiquitin specific protease 47, NM_017944, 0.3100, 2, 0, 0, 0, 0, 0, 2, 0, 0
									65, HECA, headcase, NM_016217, 0.3090, 1, 0, 0, 0, 0, 1, 0, 0, 0
									65, SPRED2, sprouty-related protein with EVH-1 domain 2, NM_181784, 0.3090, 1, 0, 0, 0, 0, 1, 0, 0, 0
									65, ATP6AP2, ATPase - H+ transporting - lysosomal accessory, NM_005765, 0.3090, 1, 0, 0, 0, 0, 1, 0, 0, 0
									65, SLC22A15, solute carrier family 22 (organic cation, NM_018420, 0.3090, 1, 0, 0, 0, 0, 1, 0, 0, 0
									65, EXTL2, multiple exostoses-like 2, NM_001033025, 0.3090, 1, 0, 0, 0, 0, 1, 0, 0, 0
									65, SGK269, NKF3 kinase family member, NM_024776, 0.3090, 1, 0, 0, 0, 0, 1, 0, 0, 0
									65, UGT2A1, UDP glycosyltransferase 2 family - polypeptide, NM_006798, 0.3090, 1, 0, 0, 0, 0, 1, 0, 0, 0
									65, ATP6V1C2, vacuolar H+ ATPase C2 isoform a, NM_001039362, 0.3090, 1, 0, 0, 0, 0, 1, 0, 0, 0
									73, ZNF654, zinc finger protein 654, NM_018293, 0.3080, 2, 0, 0, 0, 0, 0, 1, 1, 0
									74, SPOCK1, sparc/osteonectin - cwcv and kazal-like domains, NM_004598, 0.3000, 2, 0, 0, 0, 0, 0, 1, 1, 0
									75, WASF3, WAS protein family - member 3, NM_006646, 0.2990, 2, 0, 0, 0, 0, 1, 0, 0, 1
									76, MLANA, melan-A, NM_005511, 0.2940, 2, 0, 0, 0, 0, 0, 1, 1, 0
									77, LCOR, ligand dependent nuclear receptor corepressor, NM_032440, 0.2930, 2, 0, 0, 0, 0, 1, 0, 0, 1
									77, HK2, hexokinase 2, NM_000189, 0.2930, 2, 0, 0, 0, 0, 1, 0, 0, 1
									79, CBL, Cas-Br-M (murine) ecotropic retroviral, NM_005188, 0.2920, 2, 0, 0, 0, 0, 1, 0, 1, 0
									80, PPP1R9A, protein phosphatase 1 - regulatory (inhibitor), NM_017650, 0.2890, 3, 0, 0, 0, 0, 0, 1, 0, 2
									80, RBM12, RNA binding motif protein 12, NM_006047, 0.2890, 3, 0, 0, 0, 0, 0, 1, 0, 2
									82, SRP72, signal recognition particle 72kDa, NM_006947, 0.2870, 4, 0, 0, 0, 0, 0, 1, 0, 3
									83, SEPT10, septin 10 isoform 1, NM_144710, 0.2860, 2, 0, 0, 0, 0, 0, 1, 1, 0
									84, LOC643923, hypothetical protein LOC643923, NM_001039772, 0.2850, 1, 0, 0, 0, 0, 1, 0, 0, 0
									84, CRTC2, CREB regulated transcription coactivator 2, NM_181715, 0.2850, 1, 0, 0, 0, 0, 1, 0, 0, 0
									84, PHYHIPL, phytanoyl-CoA 2-hydroxylase interacting, NM_032439, 0.2850, 1, 0, 0, 0, 0, 1, 0, 0, 0
									87, FRAS1, Fraser syndrome 1, NM_025074, 0.2810, 1, 0, 0, 0, 0, 1, 0, 0, 0
									87, TIMP3, tissue inhibitor of metalloproteinase 3, NM_000362, 0.2810, 1, 0, 0, 0, 0, 1, 0, 0, 0
									87, ZNF533, zinc finger protein 533, NM_152520, 0.2810, 1, 0, 0, 0, 0, 1, 0, 0, 0
									87, SLC7A3, solute carrier family 7 (cationic amino acid, NM_032803, 0.2810, 1, 0, 0, 0, 0, 1, 0, 0, 0
									91, LRAT, lecithin retinol acyltransferase, NM_004744, 0.2790, 2, 0, 0, 0, 0, 0, 1, 1, 0
									92, KIAA0467, hypothetical protein LOC23334, NM_015284, 0.2780, 2, 0, 0, 0, 0, 1, 0, 0, 1
									92, ZNF260, zinc finger protein 260, NM_001012756, 0.2780, 2, 0, 0, 0, 0, 0, 1, 1, 0
									94, UBE2V1, ubiquitin-conjugating enzyme E2 variant 1, NM_199144, 0.2770, 3, 0, 0, 1, 0, 0, 0, 0, 2
									94, PLCB1, phosphoinositide-specific phospholipase C beta 1, NM_182734, 0.2770, 3, 0, 0, 1, 1, 0, 0, 0, 1
									96, MEX3B, mex-3 homolog B, NM_032246, 0.2770, 2, 0, 0, 0, 0, 0, 1, 0, 1
									96, IGF1R, insulin-like growth factor 1 receptor precursor, NM_000875, 0.2770, 2, 0, 0, 0, 0, 0, 1, 0, 1
									96, SEC24A, SEC24 related gene family - member A, NM_021982, 0.2770, 2, 0, 0, 0, 0, 0, 1, 0, 1
									96, NHLH2, nescient helix loop helix 2, NM_005599, 0.2770, 2, 0, 1, 0, 0, 0, 0, 0, 1
									96, KLF12, Kruppel-like factor 12, NM_007249, 0.2770, 2, 0, 0, 0, 0, 0, 1, 0, 1
									96, ZBTB41, zinc finger and BTB domain containing 41, NM_194314, 0.2770, 2, 0, 0, 0, 0, 0, 1, 0, 1
									102, RNF169, ring finger protein 169, NM_001098638, 0.2720, 2, 0, 0, 0, 0, 0, 1, 1, 0
									103, ITGA6, integrin alpha chain - alpha 6 isoform a, NM_001079818, 0.2720, 3, 0, 0, 0, 0, 0, 0, 2, 1
									103, ITGA6, integrin alpha chain - alpha 6 isoform b, NM_000210, 0.2720, 3, 0, 0, 0, 0, 0, 0, 2, 1
									103, SR140, U2-associated SR140 protein, NM_001080415, 0.2720, 3, 0, 0, 0, 0, 0, 0, 2, 1
									106, ROD1, ROD1 regulator of differentiation 1, NM_005156, 0.2690, 2, 0, 0, 0, 0, 1, 0, 0, 1
									107, FAM84B, family with sequence similarity 84 - member B, NM_174911, 0.2660, 3, 0, 0, 0, 0, 0, 0, 2, 1
									108, ZC3H12B, zinc finger CCCH-type containing 12B, NM_001010888, 0.2640, 2, 0, 0, 0, 0, 0, 2, 0, 0
									109, ZNF160, zinc finger protein 160, NM_198893, 0.2620, 2, 0, 0, 0, 0, 0, 2, 0, 0
									110, CEP350, centrosome-associated protein 350, NM_014810, 0.2610, 3, 0, 0, 0, 0, 0, 1, 0, 2
									111, ZNF614, zinc finger protein 614, NM_025040, 0.2590, 1, 0, 0, 0, 0, 1, 0, 0, 0
									111, MBL2, soluble mannose-binding lectin precursor, NM_000242, 0.2590, 1, 0, 0, 0, 0, 1, 0, 0, 0
									111, TMEM132B, transmembrane protein 132B, NM_052907, 0.2590, 1, 0, 0, 0, 0, 1, 0, 0, 0
									111, C6orf89, hypothetical protein LOC221477, NM_152734, 0.2590, 1, 0, 0, 0, 0, 1, 0, 0, 0
									111, KIAA1530, hypothetical protein LOC57654, NM_020894, 0.2590, 1, 0, 0, 0, 0, 1, 0, 0, 0
									111, PTPRO, receptor-type protein tyrosine phosphatase O, NM_030671, 0.2590, 1, 0, 0, 0, 0, 1, 0, 0, 0
									117, PPAT, phosphoribosyl pyrophosphate amidotransferase, NM_002703, 0.2580, 2, 0, 0, 0, 0, 0, 1, 1, 0
									118, ITM2B, integral membrane protein 2B, NM_021999, 0.2570, 1, 0, 0, 0, 0, 1, 0, 0, 0
									118, FOXN2, T-cell leukemia virus enhancer factor, NM_002158, 0.2570, 1, 0, 0, 0, 0, 1, 0, 0, 0
									118, ACSL1, acyl-CoA synthetase long-chain family member 1, NM_001995, 0.2570, 1, 0, 0, 0, 0, 1, 0, 0, 0
									121, MCM9, minichromosome maintenance complex component 9, NM_153255, 0.2530, 1, 0, 0, 0, 0, 1, 0, 0, 0
									121, ZC3HAV1, zinc finger antiviral protein isoform 2, NM_024625, 0.2530, 1, 0, 0, 0, 0, 1, 0, 0, 0
									121, CYSLTR2, cysteinyl leukotriene receptor 2, NM_020377, 0.2530, 1, 0, 0, 0, 0, 1, 0, 0, 0
									121, APCS, serum amyloid P component precursor, NM_001639, 0.2530, 1, 0, 0, 0, 0, 1, 0, 0, 0
									121, CMTM6, CKLF-like MARVEL transmembrane domain containing, NM_017801, 0.2530, 1, 0, 0, 0, 0, 1, 0, 0, 0
									121, PLEKHB2, pleckstrin homology domain containing - family B, NM_017958, 0.2530, 1, 0, 0, 0, 0, 1, 0, 0, 0
									121, CDAN1, codanin 1, NM_138477, 0.2530, 1, 0, 0, 0, 0, 1, 0, 0, 0
									121, HCCS, holocytochrome c synthase (cytochrome c, NM_005333, 0.2530, 1, 0, 0, 0, 0, 1, 0, 0, 0
									121, C3orf35, AP20 region protein isoform E, NM_178342, 0.2530, 1, 0, 0, 0, 0, 1, 0, 0, 0
									130, CTDSPL, small CTD phosphatase 3 isoform 2, NM_005808, 0.2510, 2, 0, 0, 0, 0, 0, 1, 1, 0
									131, IPPK, inositol 1 -3 -4 -5 -6-pentakisphosphate 2-kinase, NM_022755, 0.2500, 2, 1, 0, 0, 0, 0, 0, 0, 1
									132, PLCXD3, phosphatidylinositol-specific phospholipase C - X, NM_001005473, 0.2490, 3, 0, 0, 0, 0, 0, 0, 1, 2
									132, ChGn, chondroitin beta1 -4, NM_018371, 0.2490, 3, 0, 0, 0, 0, 0, 0, 1, 2
									132, BMP3, bone morphogenetic protein 3 preproprotein, NM_001201, 0.2490, 2, 0, 0, 0, 0, 0, 1, 0, 1
									132, FLJ40142, hypothetical protein LOC400073, NM_207435, 0.2490, 2, 0, 0, 0, 0, 0, 1, 0, 1
									132, ARL8B, ADP-ribosylation factor-like 10C, NM_018184, 0.2490, 2, 0, 0, 0, 0, 0, 1, 0, 1
									132, CCNL2, cyclin L2 isoform B, NM_001039577, 0.2490, 2, 0, 0, 0, 0, 0, 1, 0, 1
									132, SLC25A12, solute carrier family 25 (mitochondrial carrier -, NM_003705, 0.2490, 2, 0, 0, 0, 0, 0, 1, 0, 1
									132, DPP10, dipeptidyl peptidase 10 isoform short, NM_001004360, 0.2490, 2, 0, 0, 0, 0, 0, 1, 0, 1
									132, DMN, desmuslin isoform A, NM_145728, 0.2490, 3, 0, 0, 0, 0, 0, 0, 1, 2
									132, EIF5A2, eIF-5A2 protein, NM_020390, 0.2490, 3, 0, 0, 0, 0, 0, 0, 1, 2
									142, CD8B, CD8b antigen isoform 3 precursor, NM_172101, 0.2460, 1, 0, 0, 0, 0, 1, 0, 0, 0
									143, FSTL1, follistatin-like 1 precursor, NM_007085, 0.2450, 2, 0, 0, 0, 0, 1, 0, 0, 1
									144, FGD6, FYVE - RhoGEF and PH domain containing 6, NM_018351, 0.2430, 2, 0, 0, 0, 0, 1, 0, 0, 1
									144, SFRS7, splicing factor - arginine/serine-rich 7, NM_001031684, 0.2430, 2, 0, 0, 0, 0, 1, 0, 0, 1
									146, SLC5A8, solute carrier family 5 (iodide transporter) -, NM_145913, 0.2420, 3, 0, 0, 0, 0, 0, 0, 1, 2
									146, MRS2L, MRS2-like - magnesium homeostasis factor, NM_020662, 0.2420, 2, 0, 0, 0, 0, 0, 1, 0, 1
									148, C6orf167, hypothetical protein LOC253714, NM_198468, 0.2390, 4, 0, 0, 0, 0, 0, 0, 1, 3
									149, NKTR, natural killer-tumor recognition sequence, NM_005385, 0.2390, 3, 0, 0, 0, 0, 0, 1, 0, 2
									150, FLRT1, fibronectin leucine rich transmembrane protein, NM_013280, 0.2380, 1, 0, 0, 0, 0, 1, 0, 0, 0
									150, BCLAF1, BCL2-associated transcription factor 1 isoform, NM_014739, 0.2380, 2, 0, 0, 0, 0, 0, 0, 2, 0
									152, TIAL1, TIA-1 related protein isoform 2, NM_001033925, 0.2370, 2, 0, 0, 0, 0, 0, 0, 1, 1
									152, MIER3, mesoderm induction early response 1 - family, NM_152622, 0.2370, 2, 0, 0, 0, 0, 0, 0, 1, 1
									152, IRS1, insulin receptor substrate 1, NM_005544, 0.2370, 2, 0, 0, 0, 0, 0, 0, 1, 1
									152, TLK1, tousled-like kinase 1, NM_012290, 0.2370, 2, 0, 0, 0, 0, 0, 0, 1, 1
									152, USP42, ubiquitin specific protease 42, NM_032172, 0.2370, 2, 0, 0, 0, 0, 0, 0, 1, 1
									152, CDC42SE2, CDC42 small effector 2, NM_001038702, 0.2370, 2, 0, 0, 0, 0, 0, 0, 1, 1
									152, ADAMTS5, ADAM metallopeptidase with thrombospondin type 1, NM_007038, 0.2370, 2, 0, 0, 0, 0, 0, 0, 1, 1
									152, ARRDC4, arrestin domain containing 4, NM_183376, 0.2370, 2, 0, 0, 0, 0, 0, 0, 1, 1
									152, TBX18, T-box 18, NM_001080508, 0.2370, 2, 0, 0, 0, 0, 0, 0, 1, 1
									152, QKI, quaking homolog - KH domain RNA binding isoform, NM_206855, 0.2370, 2, 0, 0, 1, 0, 0, 0, 0, 1
									152, GHR, growth hormone receptor precursor, NM_000163, 0.2370, 2, 0, 0, 1, 0, 0, 0, 0, 1
									152, LRCH2, leucine-rich repeats and calponin homology (CH), NM_020871, 0.2370, 2, 0, 0, 0, 0, 0, 0, 1, 1
									152, PLCB1, phosphoinositide-specific phospholipase C beta 1, NM_015192, 0.2370, 2, 0, 0, 1, 0, 0, 0, 0, 1
									152, EFHA2, EF-hand domain family - member A2, NM_181723, 0.2370, 2, 0, 0, 0, 0, 0, 0, 1, 1
									166, ZMYM2, zinc finger protein 198, NM_197968, 0.2370, 1, 0, 1, 0, 0, 0, 0, 0, 0
									166, FAM3C, family with sequence similarity 3 - member C, NM_014888, 0.2370, 1, 0, 0, 0, 0, 0, 1, 0, 0
									166, TGFBR2, transforming growth factor - beta receptor II, NM_003242, 0.2370, 1, 0, 0, 0, 0, 0, 1, 0, 0
									166, SFRS2IP, splicing factor - arginine/serine-rich 2 -, NM_004719, 0.2370, 1, 0, 0, 0, 0, 0, 1, 0, 0
									166, MYEF2, myelin expression factor 2, NM_016132, 0.2370, 1, 0, 0, 0, 0, 0, 1, 0, 0
									166, PDK4, pyruvate dehydrogenase kinase 4, NM_002612, 0.2370, 1, 0, 0, 0, 0, 0, 1, 0, 0
									166, IVNS1ABP, influenza virus NS1A binding protein, NM_006469, 0.2370, 1, 0, 0, 0, 0, 0, 1, 0, 0
									166, TROVE2, TROVE domain family - member 2 isoform 2, NM_004600, 0.2370, 1, 0, 0, 0, 0, 0, 1, 0, 0
									166, PAPOLG, poly(A) polymerase gamma, NM_022894, 0.2370, 1, 0, 0, 0, 0, 0, 1, 0, 0
									166, GLO1, glyoxalase I, NM_006708, 0.2370, 1, 0, 0, 0, 0, 0, 1, 0, 0
									166, SCN3A, sodium channel - voltage-gated - type III - alpha, NM_001081677, 0.2370, 1, 0, 0, 0, 0, 0, 1, 0, 0
									166, WDR20, WD repeat domain 20 isoform 4, NM_181302, 0.2370, 1, 0, 1, 0, 0, 0, 0, 0, 0
									166, HSPA4L, heat shock 70kDa protein 4-like, NM_014278, 0.2370, 1, 0, 0, 0, 0, 0, 1, 0, 0
									166, ST5, suppression of tumorigenicity 5 isoform 1, NM_213618, 0.2370, 1, 0, 0, 0, 0, 0, 1, 0, 0
									166, HTATSF1, HIV-1 Tat specific factor 1, NM_014500, 0.2370, 1, 0, 0, 0, 0, 0, 1, 0, 0
									166, KLHL3, kelch-like 3, NM_017415, 0.2370, 1, 0, 0, 0, 0, 0, 1, 0, 0
									166, SLC38A1, amino acid transporter system A1, NM_030674, 0.2370, 1, 0, 0, 0, 0, 0, 1, 0, 0
									166, SERINC1, serine incorporator 1, NM_020755, 0.2370, 1, 0, 0, 0, 0, 0, 1, 0, 0
									166, COL11A1, alpha 1 type XI collagen isoform A, NM_001854, 0.2370, 1, 0, 0, 0, 0, 0, 1, 0, 0
									166, ARPC4, actin related protein 2/3 complex subunit 4, NM_005718, 0.2370, 1, 0, 0, 0, 0, 0, 1, 0, 0
									166, GPR180, G protein-coupled receptor 180 precursor, NM_180989, 0.2370, 1, 0, 1, 0, 0, 0, 0, 0, 0
									166, FOXC1, forkhead box C1, NM_001453, 0.2370, 1, 0, 0, 0, 0, 0, 1, 0, 0
									166, MAB21L1, mab-21-like protein 1, NM_005584, 0.2370, 1, 0, 0, 0, 0, 0, 1, 0, 0
									166, CMTM8, CKLF-like MARVEL transmembrane domain containing, NM_178868, 0.2370, 1, 0, 0, 0, 0, 0, 1, 0, 0
									166, ZNF644, zinc finger protein 644 isoform 1, NM_201269, 0.2370, 1, 0, 0, 0, 0, 0, 1, 0, 0
									166, UBE2E3, ubiquitin-conjugating enzyme E2E 3, NM_006357, 0.2370, 1, 0, 1, 0, 0, 0, 0, 0, 0
									166, NAT12, N-acetyltransferase 12, NM_001011713, 0.2370, 1, 0, 0, 0, 0, 0, 1, 0, 0
									166, CADM1, immunoglobulin superfamily - member 4D isoform 2, NM_001098517, 0.2370, 1, 0, 0, 0, 0, 0, 1, 0, 0
									166, FGD1, faciogenital dysplasia protein, NM_004463, 0.2370, 1, 0, 1, 0, 0, 0, 0, 0, 0
									166, FLJ23861, hypothetical protein LOC151050, NM_152519, 0.2370, 1, 0, 0, 0, 0, 0, 1, 0, 0
									166, LRRC1, leucine rich repeat containing 1, NM_018214, 0.2370, 1, 0, 0, 0, 0, 0, 1, 0, 0
									166, RBM22, RNA binding motif protein 22, NM_018047, 0.2370, 1, 0, 0, 0, 0, 0, 1, 0, 0
									166, WDR20, WD repeat domain 20 isoform 3, NM_181308, 0.2370, 1, 0, 1, 0, 0, 0, 0, 0, 0
									199, C9orf82, hypothetical protein LOC79886, NM_024828, 0.2330, 3, 0, 0, 0, 0, 0, 1, 0, 2
									199, CDC2L6, cell division cycle 2-like 6 (CDK8-like), NM_015076, 0.2330, 4, 0, 0, 0, 1, 0, 0, 1, 2
									201, TXNDC5, thioredoxin domain containing 5 isoform 2, NM_022085, 0.2330, 3, 0, 0, 0, 0, 0, 1, 0, 2
									202, MTMR2, myotubularin-related protein 2 isoform 2, NM_201278, 0.2320, 2, 0, 0, 0, 0, 0, 0, 2, 0
									203, CXCL5, chemokine (C-X-C motif) ligand 5 precursor, NM_002994, 0.2290, 1, 0, 0, 0, 0, 1, 0, 0, 0
									203, KLHL20, kelch-like 20, NM_014458, 0.2290, 1, 0, 0, 0, 0, 1, 0, 0, 0
									203, SUDS3, suppressor of defective silencing 3, NM_022491, 0.2290, 1, 0, 0, 0, 0, 1, 0, 0, 0
									206, BCL2, B-cell lymphoma protein 2 alpha isoform, NM_000633, 0.2230, 4, 0, 0, 0, 0, 0, 1, 0, 3
									206, IRF2BP2, interferon regulatory factor 2 binding protein 2, NM_182972, 0.2230, 5, 0, 0, 0, 0, 0, 0, 1, 4
									208, BCAT1, branched chain aminotransferase 1 - cytosolic, NM_005504, 0.2220, 3, 0, 0, 0, 0, 0, 0, 2, 1
									209, FLJ25006, hypothetical protein LOC124923, NM_144610, 0.2220, 2, 0, 0, 0, 0, 0, 1, 1, 0
									209, GLYATL1, glycine-N-acyltransferase-like 1, NM_080661, 0.2220, 2, 0, 0, 0, 0, 0, 1, 1, 0
									211, FRS2, fibroblast growth factor receptor substrate 2, NM_006654, 0.2210, 3, 0, 0, 0, 2, 0, 0, 1, 0
									212, ELAVL1, ELAV-like 1, NM_001419, 0.2210, 2, 0, 0, 0, 0, 0, 1, 0, 1
									212, ATP11C, ATPase - Class VI - type 11C isoform a, NM_173694, 0.2210, 2, 0, 1, 0, 0, 0, 0, 0, 1
									212, RBBP5, retinoblastoma binding protein 5, NM_005057, 0.2210, 2, 0, 0, 0, 0, 0, 1, 0, 1
									212, RNF19, ring finger protein 19, NM_015435, 0.2210, 2, 0, 1, 0, 0, 0, 0, 0, 1
									216, KCNA1, potassium voltage-gated channel subfamily A, NM_000217, 0.2180, 3, 0, 0, 0, 1, 0, 1, 0, 1
									217, ZFYVE20, FYVE-finger-containing Rab5 effector protein, NM_022340, 0.2160, 2, 0, 0, 0, 0, 0, 1, 1, 0
									218, LOC285636, hypothetical protein LOC285636, NM_175921, 0.2130, 2, 0, 0, 0, 0, 1, 0, 0, 1
									219, OPCML, opioid binding protein/cell adhesion, NM_001012393, 0.2100, 1, 0, 0, 0, 0, 1, 0, 0, 0
									219, ICHTHYIN, ichthyin protein, NM_001099287, 0.2100, 1, 0, 0, 0, 0, 1, 0, 0, 0
									219, KIAA0738, hypothetical protein LOC9747, NM_014719, 0.2100, 1, 0, 0, 0, 0, 1, 0, 0, 0
									219, HPCA, hippocalcin, NM_002143, 0.2100, 1, 0, 0, 0, 0, 1, 0, 0, 0
									219, CDX1, caudal type homeobox 1, NM_001804, 0.2100, 1, 0, 0, 0, 0, 1, 0, 0, 0
									219, NFASC, neurofascin precursor, NM_015090, 0.2100, 1, 0, 0, 0, 0, 1, 0, 0, 0
									225, FPGT, fucose-1-phosphate guanyltransferase, NM_003838, 0.2090, 2, 0, 0, 0, 0, 0, 0, 1, 1
									225, TRPM7, transient receptor potential cation channel -, NM_017672, 0.2090, 2, 0, 0, 0, 0, 0, 0, 1, 1
									225, GC, vitamin D-binding protein precursor, NM_000583, 0.2090, 1, 0, 0, 0, 0, 0, 1, 0, 0
									225, DKFZp686D0972, hypothetical protein LOC345651, NM_001017992, 0.2090, 2, 0, 0, 0, 0, 0, 0, 1, 1
									225, NPY2R, neuropeptide Y receptor Y2, NM_000910, 0.2090, 2, 0, 0, 0, 0, 0, 0, 1, 1
									225, RAB27B, RAB27B - member RAS oncogene family, NM_004163, 0.2090, 1, 0, 0, 0, 0, 0, 1, 0, 0
									225, PSIP1, PC4 and SFRS1 interacting protein 1 isoform 2, NM_033222, 0.2090, 1, 0, 0, 0, 0, 0, 1, 0, 0
									225, SMC6, SMC6 protein, NM_024624, 0.2090, 2, 0, 0, 0, 0, 0, 0, 1, 1
									225, ACACB, acetyl-Coenzyme A carboxylase beta, NM_001093, 0.2090, 1, 0, 0, 0, 0, 0, 1, 0, 0
									225, ESM1, endothelial cell-specific molecule 1 precursor, NM_007036, 0.2090, 1, 0, 0, 0, 0, 0, 1, 0, 0
									225, PRKRIR, protein-kinase - interferon-inducible double, NM_004705, 0.2090, 1, 0, 0, 0, 0, 0, 1, 0, 0
									225, CLCA4, calcium activated chloride channel 4, NM_012128, 0.2090, 1, 0, 0, 0, 0, 0, 1, 0, 0
									225, CLIC5, chloride intracellular channel 5, NM_016929, 0.2090, 1, 0, 0, 0, 0, 0, 1, 0, 0
									225, PABPC5, poly(A) binding protein - cytoplasmic 5, NM_080832, 0.2090, 1, 0, 0, 0, 0, 0, 1, 0, 0
									225, B4GALT4, UDP-Gal:betaGlcNAc beta 1 -4-, NM_212543, 0.2090, 1, 0, 0, 0, 0, 0, 1, 0, 0
									225, TRIM33, tripartite motif-containing 33 protein isoform, NM_033020, 0.2090, 1, 0, 0, 0, 0, 0, 1, 0, 0
									225, CAMSAP1, calmodulin regulated spectrin-associated protein, NM_015447, 0.2090, 1, 0, 0, 0, 0, 0, 1, 0, 0
									225, NT5DC1, 5'-nucleotidase - cytosolic II-like 1 protein, NM_152729, 0.2090, 2, 0, 0, 0, 0, 0, 0, 1, 1
									225, PRKACB, cAMP-dependent protein kinase catalytic subunit, NM_207578, 0.2090, 1, 0, 0, 0, 0, 0, 1, 0, 0
									225, STARD13, START domain containing 13 isoform gamma, NM_052851, 0.2090, 1, 0, 0, 0, 0, 0, 1, 0, 0
									225, STXBP3, syntaxin binding protein 3, NM_007269, 0.2090, 1, 0, 0, 0, 0, 0, 1, 0, 0
									225, GJA1, connexin 43, NM_000165, 0.2090, 1, 0, 1, 0, 0, 0, 0, 0, 0
									225, C6orf118, hypothetical protein LOC168090, NM_144980, 0.2090, 1, 0, 0, 0, 0, 0, 1, 0, 0
									225, IMPA1, inositol(myo)-1(or 4)-monophosphatase 1, NM_005536, 0.2090, 2, 0, 0, 0, 0, 0, 0, 1, 1
									225, WDR26, WD repeat domain 26, NM_025160, 0.2090, 2, 0, 0, 0, 1, 0, 0, 1, 0
									225, VPS13D, vacuolar protein sorting 13D isoform 2, NM_018156, 0.2090, 1, 0, 0, 0, 0, 0, 1, 0, 0
									225, TCTEX1D1, Tctex1 domain containing 1, NM_152665, 0.2090, 1, 0, 0, 0, 0, 0, 1, 0, 0
									225, PTPLB, protein tyrosine phosphatase-like (proline, NM_198402, 0.2090, 1, 0, 0, 0, 0, 0, 1, 0, 0
									253, CAPN11, calpain 11, NM_007058, 0.2070, 1, 0, 0, 0, 0, 1, 0, 0, 0
									253, PMVK, phosphomevalonate kinase, NM_006556, 0.2070, 1, 0, 0, 0, 0, 1, 0, 0, 0
									253, ERAL1, Era G-protein-like 1, NM_005702, 0.2070, 1, 0, 0, 0, 0, 1, 0, 0, 0
									253, C11orf47, hypothetical protein LOC283294, NM_173589, 0.2070, 1, 0, 0, 0, 0, 1, 0, 0, 0
									253, PPHLN1, periphilin 1 isoform 5, NM_201438, 0.2070, 1, 0, 0, 0, 0, 1, 0, 0, 0
									253, JARID1D, jumonji - AT rich interactive domain 1D, NM_004653, 0.2070, 1, 0, 0, 0, 0, 1, 0, 0, 0
									259, DDX59, DEAD (Asp-Glu-Ala-Asp) box polypeptide 59, NM_031306, 0.2060, 2, 0, 0, 0, 0, 0, 2, 0, 0
									260, MAP3K2, mitogen-activated protein kinase kinase kinase, NM_006609, 0.2030, 3, 0, 0, 0, 0, 1, 0, 0, 2
									260, USP54, ubiquitin specific peptidase 54, NM_152586, 0.2030, 1, 0, 0, 0, 0, 1, 0, 0, 0
									260, PLD5, phospholipase D family - member 5, NM_152666, 0.2030, 1, 0, 0, 0, 0, 1, 0, 0, 0
									260, SLC12A6, solute carrier family 12 - member 6 isoform d, NM_001042496, 0.2030, 1, 0, 0, 0, 0, 1, 0, 0, 0
									260, ALDH1B1, aldehyde dehydrogenase 1B1 precursor, NM_000692, 0.2030, 1, 0, 0, 0, 0, 1, 0, 0, 0
									260, ARL6IP1, ADP-ribosylation factor-like 6 interacting, NM_015161, 0.2030, 1, 0, 0, 0, 0, 1, 0, 0, 0
									260, SNX6, sorting nexin 6 isoform a, NM_021249, 0.2030, 1, 0, 0, 0, 0, 1, 0, 0, 0
									267, C8orf53, hypothetical protein LOC84294, NM_032334, 0.2020, 1, 0, 0, 0, 0, 0, 1, 0, 0
									267, NY-SAR-48, sarcoma antigen NY-SAR-48 isoform b, NM_001011699, 0.2020, 1, 0, 0, 0, 0, 0, 1, 0, 0
									267, HLTF, helicase-like transcription factor, NM_003071, 0.2020, 1, 0, 0, 0, 0, 0, 1, 0, 0
									267, C15orf15, ribosomal protein L24-like, NM_016304, 0.2020, 1, 0, 0, 0, 0, 0, 1, 0, 0
									271, LINGO2, leucine rich repeat and Ig domain containing 2, NM_152570, 0.2010, 1, 1, 0, 0, 0, 0, 0, 0, 0
									271, SYT9, synaptotagmin IX, NM_175733, 0.2010, 1, 0, 0, 0, 0, 1, 0, 0, 0
									271, AMOTL2, angiomotin like 2, NM_016201, 0.2010, 1, 0, 0, 0, 0, 1, 0, 0, 0
									274, N6AMT1, N-6 adenine-specific DNA methyltransferase 1, NM_182749, 0.2000, 2, 0, 0, 0, 0, 1, 0, 0, 1
									274, FZD4, frizzled 4, NM_012193, 0.2000, 5, 0, 0, 0, 0, 0, 0, 0, 5

## Sheet: sncRNA-U14
Human | AAGAGCU	sncRNA-U14
189 conserved targets, with a total of 194 conserved sites. (Table sorted by number and type of sites)
	Targetscan								TargetRANK
Target gene	Gene name	Conserved sites				Links to sites in UTRs
		total	8mer	7mer-m8	7mer-1A				Rank, Gene Name, Gene/Isoform Description, Refseq ID, TargetRank Score, Conserved Seed Matches: 8mer, M8 7mer, A1 7mer, 6mer, Non-conserved Seed Matches: 8mer, M8 7mer, A1 7mer, 6mer
HIPK2	homeodomain interacting protein kinase 2	2	1	1	0	Sites in UTR			1, MTMR3, myotubularin-related protein 3 isoform b, NM_153051, 0.7370, 4, 1, 0, 0, 0, 1, 1, 0, 1
TRPS1	trichorhinophalangeal syndrome I	2	1	1	0	Sites in UTR			2, TFEC, transcription factor EC isoform b, NM_001018058, 0.6690, 4, 0, 0, 0, 0, 1, 2, 0, 1
B4GALT5	UDP-Gal:betaGlcNAc beta 1,4- galactosyltransferase, polypeptide 5	2	1	0	1	Sites in UTR			3, LIFR, leukemia inhibitory factor receptor precursor, NM_002310, 0.6640, 4, 0, 0, 0, 0, 2, 1, 1, 0
SLC16A2	solute carrier family 16, member 2 (monocarboxylic acid transporter 8)	2	1	0	1	Sites in UTR			4, FLJ25778, hypothetical protein LOC254048, NM_173569, 0.6430, 6, 1, 0, 1, 1, 1, 1, 0, 1
ACVR2B	activin A receptor, type IIB	2	0	2	0	Sites in UTR			5, SYT11, synaptotagmin XI, NM_152280, 0.6410, 5, 0, 0, 0, 0, 1, 1, 1, 2
BCLAF1	BCL2-associated transcription factor 1	1	1	0	0	Sites in UTR			6, NETO2, neuropilin- and tolloid-like protein 2, NM_018092, 0.6140, 3, 0, 0, 0, 0, 1, 1, 0, 1
C1orf105	chromosome 1 open reading frame 105	1	1	0	0	Sites in UTR			7, CDC2L6, cell division cycle 2-like 6 (CDK8-like), NM_015076, 0.6110, 5, 0, 0, 0, 0, 0, 2, 1, 2
C1orf2	chromosome 1 open reading frame 2	1	1	0	0	Sites in UTR			8, ATXN1, ataxin 1, NM_000332, 0.6030, 3, 0, 0, 0, 0, 0, 1, 2, 0
CANX	calnexin	1	1	0	0	Sites in UTR			9, SLC1A2, excitatory amino acid transporter 2, NM_004171, 0.5580, 7, 0, 0, 0, 0, 0, 3, 1, 3
CDC25B	cell division cycle 25 homolog B (S. pombe)	1	1	0	0	Sites in UTR			10, FUT9, fucosyltransferase 9 (alpha (1 -3), NM_006581, 0.5520, 3, 0, 0, 0, 0, 2, 0, 0, 1
CPEB3	cytoplasmic polyadenylation element binding protein 3	1	1	0	0	Sites in UTR			11, SLC36A1, solute carrier family 36 member 1, NM_078483, 0.5390, 6, 0, 0, 0, 0, 3, 0, 0, 3
CTDSP2	CTD (carboxy-terminal domain, RNA polymerase II, polypeptide A) small phosphatase 2	1	1	0	0	Sites in UTR			12, ZFP91, zinc finger protein 91, NM_053023, 0.5300, 6, 0, 0, 0, 2, 1, 1, 1, 1
DAPK2	death-associated protein kinase 2	1	1	0	0	Sites in UTR			12, FOXO1, forkhead box O1, NM_002015, 0.5300, 3, 0, 0, 0, 0, 1, 1, 0, 1
DBN1	drebrin 1	1	1	0	0	Sites in UTR			14, BAZ1B, bromodomain adjacent to zinc finger domain - 1B, NM_032408, 0.5180, 2, 0, 1, 0, 0, 1, 0, 0, 0
DEDD	death effector domain containing	1	1	0	0	Sites in UTR			15, GABPA, GA binding protein transcription factor - alpha, NM_002040, 0.4960, 2, 0, 0, 0, 0, 1, 1, 0, 0
DNAJB12	DnaJ (Hsp40) homolog, subfamily B, member 12	1	1	0	0	Sites in UTR			16, SUHW2, suppressor of hairy wing homolog 2, NM_080764, 0.4910, 3, 0, 0, 0, 0, 0, 1, 2, 0
DNAJC12	DnaJ (Hsp40) homolog, subfamily C, member 12	1	1	0	0	Sites in UTR			17, STX3, syntaxin 3, NM_004177, 0.4870, 3, 0, 0, 0, 0, 1, 2, 0, 0
EDNRB	endothelin receptor type B	1	1	0	0	Sites in UTR			17, CXorf1, hypothetical protein LOC9142, NM_004709, 0.4870, 2, 0, 0, 0, 0, 1, 1, 0, 0
EGR2	early growth response 2 (Krox-20 homolog, Drosophila)	1	1	0	0	Sites in UTR			19, CALU, calumenin precursor, NM_001219, 0.4860, 3, 0, 1, 0, 0, 0, 1, 0, 1
EPM2AIP1	EPM2A (laforin) interacting protein 1	1	1	0	0	Sites in UTR			20, ARHGEF12, Rho guanine nucleotide exchange factor (GEF) 12, NM_015313, 0.4780, 5, 0, 1, 0, 0, 0, 1, 2, 1
FAM178A	family with sequence similarity 178, member A	1	1	0	0	Sites in UTR			20, OSTM1, osteopetrosis associated transmembrane protein, NM_014028, 0.4780, 4, 0, 0, 0, 0, 1, 1, 0, 2
FLJ20309	hypothetical protein FLJ20309	1	1	0	0	Sites in UTR			22, DPYSL3, dihydropyrimidinase-like 3, NM_001387, 0.4760, 3, 0, 0, 0, 0, 1, 1, 1, 0
GOSR1	golgi SNAP receptor complex member 1	1	1	0	0	Sites in UTR			23, FLJ20309, hypothetical protein LOC54891, NM_017759, 0.4740, 3, 1, 0, 0, 0, 0, 1, 0, 1
GRIK3	glutamate receptor, ionotropic, kainate 3	1	1	0	0	Sites in UTR			24, FGF2, fibroblast growth factor 2, NM_002006, 0.4720, 4, 0, 0, 0, 0, 1, 1, 0, 2
IL17RD	interleukin 17 receptor D	1	1	0	0	Sites in UTR			25, IL17RD, interleukin 17 receptor D isoform hSef-b, NM_017563, 0.4690, 5, 0, 0, 0, 1, 1, 1, 1, 1
INSM1	insulinoma-associated 1	1	1	0	0	Sites in UTR			26, HSDL2, hydroxysteroid dehydrogenase like 2, NM_032303, 0.4680, 2, 0, 0, 0, 0, 1, 1, 0, 0
KCNA1	potassium voltage-gated channel, shaker-related subfamily, member 1 (episodic ataxia with myokymia)	1	1	0	0	Sites in UTR			27, AMPH, amphiphysin isoform 1, NM_001635, 0.4630, 3, 0, 1, 0, 0, 0, 0, 2, 0
KCNMA1	potassium large conductance calcium-activated channel, subfamily M, alpha member 1	1	1	0	0	Sites in UTR			28, ACVR2B, activin A type IIB receptor precursor, NM_001106, 0.4580, 3, 0, 1, 0, 0, 0, 1, 0, 1
KIAA1486	KIAA1486 protein	1	1	0	0	Sites in UTR			29, TRPS1, zinc finger transcription factor TRPS1, NM_014112, 0.4480, 2, 1, 0, 0, 0, 0, 1, 0, 0
KIAA1632	KIAA1632	1	1	0	0	Sites in UTR			30, BMPR2, bone morphogenetic protein receptor type II, NM_001204, 0.4460, 3, 0, 0, 0, 0, 0, 1, 1, 1
LIFR	leukemia inhibitory factor receptor alpha	1	1	0	0	Sites in UTR			31, MAP1B, microtubule-associated protein 1B, NM_005909, 0.4440, 3, 0, 0, 0, 0, 2, 0, 0, 1
LIX1L	Lix1 homolog (mouse)-like	1	1	0	0	Sites in UTR			32, CTSC, cathepsin C isoform b precursor, NM_148170, 0.4400, 2, 0, 0, 0, 0, 1, 1, 0, 0
MED13	mediator complex subunit 13	1	1	0	0	Sites in UTR			33, SLC25A32, solute carrier family 25 - member 32, NM_030780, 0.4390, 2, 0, 0, 0, 0, 0, 2, 0, 0
MTMR3	myotubularin related protein 3	1	1	0	0	Sites in UTR			34, NUDT21, cleavage and polyadenylation specific factor 5, NM_007006, 0.4370, 4, 0, 0, 0, 0, 0, 1, 2, 1
MTX3	metaxin 3	1	1	0	0	Sites in UTR			35, EPM2AIP1, EPM2A interacting protein 1, NM_014805, 0.4350, 4, 0, 0, 0, 0, 1, 1, 1, 1
NAT12	N-acetyltransferase 12	1	1	0	0	Sites in UTR			36, EIF5A2, eIF-5A2 protein, NM_020390, 0.4350, 3, 0, 0, 0, 0, 0, 1, 2, 0
NONO	non-POU domain containing, octamer-binding	1	1	0	0	Sites in UTR			37, NR3C2, nuclear receptor subfamily 3 - group C - member 2, NM_000901, 0.4340, 3, 0, 0, 1, 0, 0, 0, 1, 1
NSL1	NSL1, MIND kinetochore complex component, homolog (S. cerevisiae)	1	1	0	0	Sites in UTR			38, SLC5A3, solute carrier family 5 (inositol transporters) -, NM_006933, 0.4340, 3, 0, 0, 0, 0, 1, 0, 1, 1
PDE3B	phosphodiesterase 3B, cGMP-inhibited	1	1	0	0	Sites in UTR			38, PUM2, pumilio homolog 2, NM_015317, 0.4340, 2, 0, 0, 0, 0, 0, 1, 1, 0
PIP3-E	phosphoinositide-binding protein PIP3-E	1	1	0	0	Sites in UTR			40, CBL, Cas-Br-M (murine) ecotropic retroviral, NM_005188, 0.4290, 7, 0, 0, 0, 0, 0, 3, 0, 4
PLEKHA6	pleckstrin homology domain containing, family A member 6	1	1	0	0	Sites in UTR			41, WIF1, WNT inhibitory factor 1 precursor, NM_007191, 0.4260, 2, 1, 0, 0, 0, 0, 0, 1, 0
PMFBP1	polyamine modulated factor 1 binding protein 1	1	1	0	0	Sites in UTR			42, HMGCR, 3-hydroxy-3-methylglutaryl-Coenzyme A reductase, NM_000859, 0.4240, 6, 0, 0, 1, 0, 1, 0, 0, 4
PPP1R2	protein phosphatase 1, regulatory (inhibitor) subunit 2	1	1	0	0	Sites in UTR			43, TCTEX1D1, Tctex1 domain containing 1, NM_152665, 0.4240, 3, 0, 0, 0, 0, 1, 1, 0, 1
PTAR1	protein prenyltransferase alpha subunit repeat containing 1	1	1	0	0	Sites in UTR			44, ARID5B, AT rich interactive domain 5B (MRF1-like), NM_032199, 0.4220, 2, 0, 0, 0, 0, 1, 0, 1, 0
RG9MTD2	RNA (guanine-9-) methyltransferase domain containing 2	1	1	0	0	Sites in UTR			45, PPP1R2, protein phosphatase 1 - regulatory (inhibitor), NM_006241, 0.4200, 2, 0, 0, 0, 0, 1, 1, 0, 0
RNF8	ring finger protein 8	1	1	0	0	Sites in UTR			46, GABRB2, gamma-aminobutyric acid (GABA) A receptor - beta, NM_021911, 0.4180, 3, 0, 0, 0, 0, 0, 1, 1, 1
ROCK2	Rho-associated, coiled-coil containing protein kinase 2	1	1	0	0	Sites in UTR			47, VAPA, vesicle-associated membrane protein-associated, NM_194434, 0.4170, 3, 0, 0, 0, 0, 1, 0, 0, 2
SATB2	SATB homeobox 2	1	1	0	0	Sites in UTR			48, RNF169, ring finger protein 169, NM_001098638, 0.4160, 4, 0, 0, 0, 0, 1, 1, 0, 2
SGK3	serum/glucocorticoid regulated kinase family, member 3	1	1	0	0	Sites in UTR			48, EFCBP1, EF-hand calcium binding protein 1, NM_022351, 0.4160, 2, 0, 0, 0, 0, 1, 1, 0, 0
SIX4	SIX homeobox 4	1	1	0	0	Sites in UTR			50, FBXW2, F-box and WD repeat domain containing 2, NM_012164, 0.4130, 5, 0, 0, 0, 0, 1, 1, 1, 2
SYT11	synaptotagmin XI	1	1	0	0	Sites in UTR			51, RAPGEF5, Rap guanine nucleotide exchange factor (GEF) 5, NM_012294, 0.4120, 5, 0, 0, 0, 0, 0, 2, 1, 2
TOP2A	topoisomerase (DNA) II alpha 170kDa	1	1	0	0	Sites in UTR			52, FADS1, fatty acid desaturase 1, NM_013402, 0.4060, 2, 0, 0, 0, 0, 1, 1, 0, 0
TOX3	TOX high mobility group box family member 3	1	1	0	0	Sites in UTR			53, EXOC5, SEC10 protein, NM_006544, 0.4060, 2, 0, 0, 0, 0, 0, 1, 1, 0
UBE2D2	ubiquitin-conjugating enzyme E2D 2 (UBC4/5 homolog, yeast)	1	1	0	0	Sites in UTR			54, ACVR2A, activin A receptor - type IIA precursor, NM_001616, 0.4040, 2, 0, 1, 0, 0, 0, 1, 0, 0
WIF1	WNT inhibitory factor 1	1	1	0	0	Sites in UTR			55, PTAR1, protein prenyltransferase alpha subunit repeat, NM_001099666, 0.4000, 2, 0, 0, 0, 0, 1, 0, 1, 0
YBX2	Y box binding protein 2	1	1	0	0	Sites in UTR			56, EDC3, enhancer of mRNA decapping 3, NM_025083, 0.3980, 3, 0, 0, 0, 0, 2, 0, 1, 0
YIPF6	Yip1 domain family, member 6	1	1	0	0	Sites in UTR			57, SMAD2, Sma- and Mad-related protein 2, NM_005901, 0.3970, 5, 0, 0, 0, 0, 1, 0, 1, 3
ZFP90	zinc finger protein 90 homolog (mouse)	1	1	0	0	Sites in UTR			58, SLC16A12, solute carrier family 16 (monocarboxylic acid, NM_213606, 0.3960, 3, 0, 0, 0, 0, 1, 1, 0, 1
ZKSCAN5	zinc finger with KRAB and SCAN domains 5	1	1	0	0	Sites in UTR			59, RSU1, ras suppressor protein 1 isoform 1, NM_012425, 0.3940, 2, 0, 0, 0, 0, 1, 0, 1, 0
ZNF592	zinc finger protein 592	1	1	0	0	Sites in UTR			60, PRKRA, protein kinase - interferon-inducible double, NM_003690, 0.3900, 2, 0, 1, 0, 0, 0, 1, 0, 0
tcag7.1228	hypothetical protein FLJ25778	1	1	0	0	Sites in UTR			60, RGS7BP, regulator of G-protein signaling 7 binding, NM_001029875, 0.3900, 2, 0, 0, 0, 0, 0, 2, 0, 0
ACBD4	acyl-Coenzyme A binding domain containing 4	1	0	1	0	Sites in UTR			60, PIK3CG, phosphoinositide-3-kinase - catalytic - gamma, NM_002649, 0.3900, 2, 0, 1, 0, 0, 0, 1, 0, 0
ADAMTS1	ADAM metallopeptidase with thrombospondin type 1 motif, 1	1	0	1	0	Sites in UTR			63, PSD3, ADP-ribosylation factor guanine nucleotide, NM_015310, 0.3890, 3, 0, 0, 0, 1, 1, 0, 0, 1
ADAMTS19	ADAM metallopeptidase with thrombospondin type 1 motif, 19	1	0	1	0	Sites in UTR			64, ESR1, estrogen receptor 1, NM_000125, 0.3880, 3, 0, 0, 0, 0, 0, 3, 0, 0
ADCY3	adenylate cyclase 3	1	0	1	0	Sites in UTR			65, NAP1L1, nucleosome assembly protein 1-like 1, NM_139207, 0.3780, 2, 0, 0, 0, 0, 0, 1, 1, 0
AFF3	AF4/FMR2 family, member 3	1	0	1	0	Sites in UTR			65, BCL7A, B-cell CLL/lymphoma 7A isoform b, NM_001024808, 0.3780, 3, 0, 0, 1, 0, 0, 0, 1, 1
ARFIP2	ADP-ribosylation factor interacting protein 2 (arfaptin 2)	1	0	1	0	Sites in UTR			67, IFNAR1, interferon-alpha receptor 1 precursor, NM_000629, 0.3760, 4, 0, 0, 0, 0, 1, 0, 2, 1
ARHGEF12	Rho guanine nucleotide exchange factor (GEF) 12	1	0	1	0	Sites in UTR			68, FXC1, fractured callus expressed transcript 1, NM_012192, 0.3720, 2, 0, 0, 0, 0, 1, 0, 1, 0
BAZ1B	bromodomain adjacent to zinc finger domain, 1B	1	0	1	0	Sites in UTR			69, UBE1L2, ubiquitin-activating enzyme E1-like 2, NM_018227, 0.3690, 3, 0, 0, 0, 0, 0, 2, 1, 0
BCL2L1	BCL2-like 1	1	0	1	0	Sites in UTR			70, CCNG2, cyclin G2, NM_004354, 0.3660, 2, 0, 0, 0, 0, 0, 0, 2, 0
BRD2	bromodomain containing 2	1	0	1	0	Sites in UTR			70, VPS4B, vacuolar protein sorting factor 4B, NM_004869, 0.3660, 2, 0, 0, 0, 0, 0, 0, 2, 0
BTF3	basic transcription factor 3	1	0	1	0	Sites in UTR			72, ZNF238, zinc finger protein 238 isoform 2, NM_006352, 0.3640, 2, 0, 0, 1, 0, 0, 1, 0, 0
C14orf101	chromosome 14 open reading frame 101	1	0	1	0	Sites in UTR			73, RASSF2, Ras association domain family 2, NM_170774, 0.3630, 2, 0, 1, 0, 0, 1, 0, 0, 0
C7orf45	chromosome 7 open reading frame 45	1	0	1	0	Sites in UTR			73, RASSF2, Ras association domain family 2, NM_014737, 0.3630, 2, 0, 1, 0, 0, 1, 0, 0, 0
C9orf5	chromosome 9 open reading frame 5	1	0	1	0	Sites in UTR			75, PIP5K3, phosphatidylinositol-3-phosphate 5-kinase type, NM_015040, 0.3620, 3, 0, 0, 0, 0, 0, 1, 1, 1
CD164	CD164 molecule, sialomucin	1	0	1	0	Sites in UTR			76, TTC14, tetratricopeptide repeat domain 14 isoform b, NM_001042601, 0.3570, 2, 1, 0, 0, 0, 0, 0, 1, 0
CDC2L6	cell division cycle 2-like 6 (CDK8-like)	1	0	1	0	Sites in UTR			77, COL19A1, alpha 1 type XIX collagen precursor, NM_001858, 0.3540, 3, 0, 0, 0, 0, 1, 1, 0, 1
CLCN5	chloride channel 5 (nephrolithiasis 2, X-linked, Dent disease)	1	0	1	0	Sites in UTR			78, RET, ret proto-oncogene isoform a, NM_020975, 0.3530, 4, 0, 0, 0, 0, 0, 2, 1, 1
CNOT6	CCR4-NOT transcription complex, subunit 6	1	0	1	0	Sites in UTR			79, RAPH1, Ras association and pleckstrin homology domains, NM_213589, 0.3520, 3, 0, 0, 0, 0, 0, 2, 0, 1
CREBZF	CREB/ATF bZIP transcription factor	1	0	1	0	Sites in UTR			80, CRH, corticotropin releasing hormone precursor, NM_000756, 0.3500, 2, 0, 1, 0, 0, 0, 0, 1, 0
DCUN1D3	DCN1, defective in cullin neddylation 1, domain containing 3 (S. cerevisiae)	1	0	1	0	Sites in UTR			81, COL10A1, collagen - type X - alpha 1 precursor, NM_000493, 0.3490, 2, 0, 0, 0, 0, 1, 0, 0, 1
EIF5A2	eukaryotic translation initiation factor 5A2	1	0	1	0	Sites in UTR			81, C1orf2, hypothetical protein LOC10712 isoform b, NM_198264, 0.3490, 2, 0, 0, 0, 0, 1, 0, 0, 1
ELFN2	extracellular leucine-rich repeat and fibronectin type III domain containing 2	1	0	1	0	Sites in UTR			81, MTX3, metaxin 3, NM_001010891, 0.3490, 2, 0, 0, 0, 0, 1, 0, 0, 1
F13A1	coagulation factor XIII, A1 polypeptide	1	0	1	0	Sites in UTR			84, ATP7A, ATPase - Cu++ transporting - alpha polypeptide, NM_000052, 0.3480, 2, 0, 0, 0, 0, 1, 0, 1, 0
GOLGA1	golgi autoantigen, golgin subfamily a, 1	1	0	1	0	Sites in UTR			84, RSBN1, round spermatid basic protein 1, NM_018364, 0.3480, 2, 0, 1, 0, 0, 0, 1, 0, 0
GPATCH8	G patch domain containing 8	1	0	1	0	Sites in UTR			84, CACNA1E, calcium channel - voltage-dependent - R type -, NM_000721, 0.3480, 5, 0, 0, 0, 1, 1, 0, 1, 2
GPR39	G protein-coupled receptor 39	1	0	1	0	Sites in UTR			84, KAL1, Kallmann syndrome 1 protein precursor, NM_000216, 0.3480, 4, 0, 0, 0, 0, 1, 1, 0, 2
HERPUD2	HERPUD family member 2	1	0	1	0	Sites in UTR			88, TMEM184B, chromosome 22 open reading frame 5, NM_012264, 0.3470, 3, 0, 1, 0, 0, 0, 0, 1, 1
HIF1AN	hypoxia-inducible factor 1, alpha subunit inhibitor	1	0	1	0	Sites in UTR			89, CNOT6, CCR4-NOT transcription complex - subunit 6, NM_015455, 0.3450, 3, 0, 0, 0, 0, 0, 2, 0, 1
HRB	HIV-1 Rev binding protein	1	0	1	0	Sites in UTR			90, RG9MTD2, RNA (guanine-9-) methyltransferase domain, NM_152292, 0.3420, 2, 0, 0, 0, 0, 1, 0, 1, 0
ITGB8	integrin, beta 8	1	0	1	0	Sites in UTR			91, KIAA1045, hypothetical protein LOC23349, NM_015297, 0.3410, 3, 0, 0, 0, 0, 1, 0, 1, 1
KATNAL1	katanin p60 subunit A-like 1	1	0	1	0	Sites in UTR			92, DRP2, dystrophin related protein 2, NM_001939, 0.3410, 4, 0, 0, 0, 1, 1, 2, 0, 0
KIAA0515	KIAA0515	1	0	1	0	Sites in UTR			93, IYD, chromosome 6 open reading frame 71, NM_203395, 0.3390, 3, 0, 0, 0, 0, 1, 0, 0, 2
KLRG1	killer cell lectin-like receptor subfamily G, member 1	1	0	1	0	Sites in UTR			93, SPATA18, spermatogenesis associated 18 homolog, NM_145263, 0.3390, 3, 0, 0, 0, 0, 1, 0, 0, 2
LMX1A	LIM homeobox transcription factor 1, alpha	1	0	1	0	Sites in UTR			95, GLT25D2, glycosyltransferase 25 domain containing 2, NM_015101, 0.3370, 3, 0, 0, 0, 0, 1, 1, 0, 1
LPIN2	lipin 2	1	0	1	0	Sites in UTR			96, KIAA1486, hypothetical protein LOC57624, NM_020864, 0.3370, 1, 0, 0, 0, 0, 1, 0, 0, 0
LRRC7	leucine rich repeat containing 7	1	0	1	0	Sites in UTR			96, AGPAT5, 1-acylglycerol-3-phosphate O-acyltransferase 5, NM_018361, 0.3370, 1, 0, 0, 0, 0, 1, 0, 0, 0
LYSMD4	LysM, putative peptidoglycan-binding, domain containing 4	1	0	1	0	Sites in UTR			96, UBE2D2, ubiquitin-conjugating enzyme E2D 2 isoform 2, NM_181838, 0.3370, 1, 1, 0, 0, 0, 0, 0, 0, 0
MAP2	microtubule-associated protein 2	1	0	1	0	Sites in UTR			96, EGR2, early growth response 2 protein, NM_000399, 0.3370, 1, 1, 0, 0, 0, 0, 0, 0, 0
MAX	MYC associated factor X	1	0	1	0	Sites in UTR			96, SMYD4, SET and MYND domain containing 4, NM_052928, 0.3370, 1, 0, 0, 0, 0, 1, 0, 0, 0
MEIS1	Meis homeobox 1	1	0	1	0	Sites in UTR			96, VCL, vinculin isoform meta-VCL, NM_014000, 0.3370, 1, 0, 0, 0, 0, 1, 0, 0, 0
MUL1	mitochondrial ubiquitin ligase activator of NFKB 1	1	0	1	0	Sites in UTR			96, PLCB1, phosphoinositide-specific phospholipase C beta 1, NM_182734, 0.3370, 1, 0, 0, 0, 0, 1, 0, 0, 0
NFASC	neurofascin homolog (chicken)	1	0	1	0	Sites in UTR			96, ZBTB47, zinc finger protein 651, NM_145166, 0.3370, 3, 0, 0, 0, 0, 0, 3, 0, 0
NLGN3	neuroligin 3	1	0	1	0	Sites in UTR			96, DNAJC12, J domain containing protein 1 isoform a, NM_021800, 0.3370, 1, 0, 0, 0, 0, 1, 0, 0, 0
NUDT10	nudix (nucleoside diphosphate linked moiety X)-type motif 10	1	0	1	0	Sites in UTR			96, PAWR, PRKC - apoptosis - WT1 - regulator, NM_002583, 0.3370, 1, 0, 0, 0, 0, 1, 0, 0, 0
ONECUT2	one cut homeobox 2	1	0	1	0	Sites in UTR			96, TOX3, TOX high mobility group box family member 3, NM_001080430, 0.3370, 1, 1, 0, 0, 0, 0, 0, 0, 0
OPCML	opioid binding protein/cell adhesion molecule-like	1	0	1	0	Sites in UTR			96, ADCYAP1, adenylate cyclase activating polypeptide, NM_001117, 0.3370, 1, 1, 0, 0, 0, 0, 0, 0, 0
OSBPL3	oxysterol binding protein-like 3	1	0	1	0	Sites in UTR			96, FGD5, FYVE - RhoGEF and PH domain containing 5, NM_152536, 0.3370, 1, 0, 0, 0, 0, 1, 0, 0, 0
OTOR	otoraplin	1	0	1	0	Sites in UTR			96, TRPC3, transient receptor potential cation channel -, NM_003305, 0.3370, 1, 0, 0, 0, 0, 1, 0, 0, 0
OTP	orthopedia homeobox	1	0	1	0	Sites in UTR			96, ANKRD17, ankyrin repeat domain protein 17 isoform b, NM_198889, 0.3370, 1, 0, 0, 0, 0, 1, 0, 0, 0
PATZ1	POZ (BTB) and AT hook containing zinc finger 1	1	0	1	0	Sites in UTR			96, PTEN, phosphatase and tensin homolog, NM_000314, 0.3370, 1, 1, 0, 0, 0, 0, 0, 0, 0
PCDH9	protocadherin 9	1	0	1	0	Sites in UTR			96, PLCB1, phosphoinositide-specific phospholipase C beta 1, NM_015192, 0.3370, 1, 0, 0, 0, 0, 1, 0, 0, 0
PHF20L1	PHD finger protein 20-like 1	1	0	1	0	Sites in UTR			113, HRB, HIV-1 Rev binding protein, NM_004504, 0.3360, 2, 0, 1, 0, 0, 0, 0, 1, 0
PIP4K2B	phosphatidylinositol-5-phosphate 4-kinase, type II, beta	1	0	1	0	Sites in UTR			114, SLC46A3, solute carrier family 46 - member 3, NM_181785, 0.3340, 3, 0, 0, 0, 0, 0, 1, 1, 1
PRKAA2	protein kinase, AMP-activated, alpha 2 catalytic subunit	1	0	1	0	Sites in UTR			114, RBM13, RNA binding motif protein 13, NM_032509, 0.3340, 3, 0, 0, 0, 1, 0, 1, 1, 0
PTPN23	protein tyrosine phosphatase, non-receptor type 23	1	0	1	0	Sites in UTR			116, FLJ14213, hypothetical protein LOC79899, NM_024841, 0.3330, 3, 0, 0, 0, 0, 1, 0, 0, 2
PTPN9	protein tyrosine phosphatase, non-receptor type 9	1	0	1	0	Sites in UTR			117, CEP63, centrosomal protein 63 isoform b, NM_001042400, 0.3320, 3, 0, 0, 0, 0, 1, 1, 0, 1
PTPRD	protein tyrosine phosphatase, receptor type, D	1	0	1	0	Sites in UTR			117, LRP6, low density lipoprotein receptor-related protein, NM_002336, 0.3320, 2, 0, 0, 0, 0, 1, 1, 0, 0
RAB11FIP2	RAB11 family interacting protein 2 (class I)	1	0	1	0	Sites in UTR			119, FVT1, 3-ketodihydrosphingosine reductase precursor, NM_002035, 0.3290, 4, 0, 0, 0, 1, 0, 1, 0, 2
RAB22A	RAB22A, member RAS oncogene family	1	0	1	0	Sites in UTR			120, RPUSD4, RNA pseudouridylate synthase domain containing, NM_032795, 0.3260, 2, 0, 0, 0, 0, 1, 1, 0, 0
RASA3	RAS p21 protein activator 3	1	0	1	0	Sites in UTR			120, ZNF317, zinc finger protein 317, NM_020933, 0.3260, 2, 0, 0, 0, 0, 1, 1, 0, 0
RNF41	ring finger protein 41	1	0	1	0	Sites in UTR			122, CD59, CD59 antigen p18-20, NM_000611, 0.3260, 5, 0, 0, 0, 0, 0, 3, 1, 1
RPS6KA3	ribosomal protein S6 kinase, 90kDa, polypeptide 3	1	0	1	0	Sites in UTR			123, SAR1A, SAR1a gene homolog 1, NM_020150, 0.3250, 4, 0, 0, 0, 1, 0, 2, 1, 0
SEMA6A	sema domain, transmembrane domain (TM), and cytoplasmic domain, (semaphorin) 6A	1	0	1	0	Sites in UTR			124, ASPH, aspartate beta-hydroxylase isoform c, NM_032466, 0.3220, 2, 0, 0, 0, 0, 0, 1, 1, 0
SETD8	SET domain containing (lysine methyltransferase) 8	1	0	1	0	Sites in UTR			124, ASPH, aspartate beta-hydroxylase isoform b, NM_032468, 0.3220, 2, 0, 0, 0, 0, 0, 1, 1, 0
SFRS5	splicing factor, arginine/serine-rich 5	1	0	1	0	Sites in UTR			124, WNT5A, wingless-type MMTV integration site family -, NM_003392, 0.3220, 2, 0, 0, 1, 0, 0, 1, 0, 0
SGCD	sarcoglycan, delta (35kDa dystrophin-associated glycoprotein)	1	0	1	0	Sites in UTR			124, DKFZp667G2110, hypothetical protein LOC131544, NM_153605, 0.3220, 2, 0, 0, 0, 0, 0, 1, 1, 0
SH2B2	SH2B adaptor protein 2	1	0	1	0	Sites in UTR			128, ZNF192, zinc finger protein 192, NM_006298, 0.3220, 3, 0, 0, 0, 0, 1, 1, 0, 1
SHOX2	short stature homeobox 2	1	0	1	0	Sites in UTR			129, ATP13A3, ATPase type 13A3, NM_024524, 0.3210, 2, 0, 0, 0, 0, 1, 0, 0, 1
SHPRH	SNF2 histone linker PHD RING helicase	1	0	1	0	Sites in UTR			129, PHF17, PHD finger protein 17 long isoform, NM_199320, 0.3210, 2, 0, 0, 0, 0, 1, 0, 0, 1
SLC25A23	solute carrier family 25 (mitochondrial carrier; phosphate carrier), member 23	1	0	1	0	Sites in UTR			129, C11orf41, hypothetical protein LOC25758, NM_012194, 0.3210, 2, 0, 0, 0, 0, 1, 0, 0, 1
SLC35A2	solute carrier family 35 (UDP-galactose transporter), member A2	1	0	1	0	Sites in UTR			132, AFF3, AF4/FMR2 family - member 3 isoform 1, NM_002285, 0.3200, 3, 0, 0, 0, 0, 0, 1, 1, 1
SNIP1	Smad nuclear interacting protein 1	1	0	1	0	Sites in UTR			133, DNAJB12, DnaJ (Hsp40) homolog - subfamily B - member 12, NM_017626, 0.3180, 3, 1, 0, 0, 0, 0, 0, 0, 2
SOLH	small optic lobes homolog (Drosophila)	1	0	1	0	Sites in UTR			133, DNAJB12, DnaJ (Hsp40) homolog - subfamily B - member 12, NM_001002762, 0.3180, 3, 1, 0, 0, 0, 0, 0, 0, 2
ST3GAL3	ST3 beta-galactoside alpha-2,3-sialyltransferase 3	1	0	1	0	Sites in UTR			135, ITM2A, integral membrane protein 2A, NM_004867, 0.3180, 2, 0, 0, 0, 0, 0, 2, 0, 0
ST3GAL5	ST3 beta-galactoside alpha-2,3-sialyltransferase 5	1	0	1	0	Sites in UTR			135, POLI, polymerase (DNA directed) iota, NM_007195, 0.3180, 2, 0, 0, 0, 0, 0, 2, 0, 0
STK39	serine threonine kinase 39 (STE20/SPS1 homolog, yeast)	1	0	1	0	Sites in UTR			137, SGK269, NKF3 kinase family member, NM_024776, 0.3170, 4, 0, 0, 0, 0, 0, 0, 1, 3
SUFU	suppressor of fused homolog (Drosophila)	1	0	1	0	Sites in UTR			138, TEF, thyrotrophic embryonic factor, NM_003216, 0.3170, 3, 0, 0, 0, 0, 0, 1, 0, 2
THRB	thyroid hormone receptor, beta (erythroblastic leukemia viral (v-erb-a) oncogene homolog 2, avian)	1	0	1	0	Sites in UTR			139, CALM1, calmodulin 1, NM_006888, 0.3160, 3, 0, 0, 0, 0, 1, 2, 0, 0
TMEM158	transmembrane protein 158	1	0	1	0	Sites in UTR			139, RECQL5, RecQ protein-like 5 isoform 3, NM_001003716, 0.3160, 3, 0, 0, 0, 0, 1, 1, 0, 1
TMEM184B	transmembrane protein 184B	1	0	1	0	Sites in UTR			139, GOSR1, golgi SNAP receptor complex member 1 isoform 1, NM_004871, 0.3160, 4, 0, 0, 0, 0, 1, 1, 0, 2
TMEM194A	transmembrane protein 194A	1	0	1	0	Sites in UTR			139, CCBL2, kynurenine aminotransferase III isoform 3, NM_019610, 0.3160, 2, 0, 0, 1, 0, 0, 0, 1, 0
TP53INP2	tumor protein p53 inducible nuclear protein 2	1	0	1	0	Sites in UTR			143, DUSP3, dual specificity phosphatase 3, NM_004090, 0.3130, 3, 0, 0, 0, 0, 1, 1, 1, 0
UBE2G1	ubiquitin-conjugating enzyme E2G 1 (UBC7 homolog, yeast)	1	0	1	0	Sites in UTR			144, BMP3, bone morphogenetic protein 3 preproprotein, NM_001201, 0.3120, 2, 0, 0, 0, 0, 0, 2, 0, 0
UBN1	ubinuclein 1	1	0	1	0	Sites in UTR			144, ICA1L, islet cell autoantigen 1 -69kDa-like isoform 1, NM_138468, 0.3120, 3, 0, 0, 0, 0, 0, 1, 1, 1
UNC84B	unc-84 homolog B (C. elegans)	1	0	1	0	Sites in UTR			146, C9orf5, hypothetical protein LOC23731 isoform 1, NM_032012, 0.3120, 3, 0, 0, 0, 0, 0, 1, 1, 1
VAX1	ventral anterior homeobox 1	1	0	1	0	Sites in UTR			147, BMPER, BMP-binding endothelial regulator precursor, NM_133468, 0.3100, 2, 0, 0, 0, 0, 0, 2, 0, 0
VPS41	vacuolar protein sorting 41 homolog (S. cerevisiae)	1	0	1	0	Sites in UTR			148, C2orf29, hypothetical protein LOC55571, NM_017546, 0.3090, 3, 0, 0, 0, 0, 2, 0, 1, 0
WNK1	WNK lysine deficient protein kinase 1	1	0	1	0	Sites in UTR			149, RSPO2, R-spondin family - member 2, NM_178565, 0.3090, 1, 0, 0, 0, 0, 1, 0, 0, 0
XK	X-linked Kx blood group (McLeod syndrome)	1	0	1	0	Sites in UTR			149, CFL2, cofilin 2, NM_021914, 0.3090, 1, 0, 0, 0, 0, 1, 0, 0, 0
XPR1	xenotropic and polytropic retrovirus receptor	1	0	1	0	Sites in UTR			149, FNBP1L, formin binding protein 1-like isoform 1, NM_001024948, 0.3090, 1, 0, 0, 0, 0, 1, 0, 0, 0
YIPF1	Yip1 domain family, member 1	1	0	1	0	Sites in UTR			149, C1orf105, hypothetical protein LOC92346, NM_139240, 0.3090, 1, 0, 0, 0, 0, 1, 0, 0, 0
YWHAB	tyrosine 3-monooxygenase/tryptophan 5-monooxygenase activation protein, beta polypeptide	1	0	1	0	Sites in UTR			149, CWF19L2, CWF19-like 2 - cell cycle control, NM_152434, 0.3090, 1, 0, 0, 0, 0, 1, 0, 0, 0
ZMPSTE24	zinc metallopeptidase (STE24 homolog, S. cerevisiae)	1	0	1	0	Sites in UTR			149, GALNT7, polypeptide N-acetylgalactosaminyltransferase 7, NM_017423, 0.3090, 1, 0, 0, 0, 0, 1, 0, 0, 0
ZNF280C	zinc finger protein 280C	1	0	1	0	Sites in UTR			149, PCNP, PEST proteolytic signal containing nuclear, NM_020357, 0.3090, 1, 0, 0, 0, 0, 1, 0, 0, 0
ZNF318	zinc finger protein 318	1	0	1	0	Sites in UTR			149, POMP, proteasome maturation protein, NM_015932, 0.3090, 1, 0, 0, 0, 0, 1, 0, 0, 0
ZNF831	zinc finger protein 831	1	0	1	0	Sites in UTR			149, TSLP, thymic stromal lymphopoietin isoform 1, NM_033035, 0.3090, 1, 0, 0, 0, 0, 1, 0, 0, 0
AK2	adenylate kinase 2	1	0	0	1	Sites in UTR			149, MELK, maternal embryonic leucine zipper kinase, NM_014791, 0.3090, 1, 0, 0, 0, 0, 1, 0, 0, 0
ARID5B	AT rich interactive domain 5B (MRF1-like)	1	0	0	1	Sites in UTR			149, PI15, protease inhibitor 15 preproprotein, NM_015886, 0.3090, 1, 0, 0, 0, 0, 1, 0, 0, 0
CCBL2	cysteine conjugate-beta lyase 2	1	0	0	1	Sites in UTR			149, GABRA2, gamma-aminobutyric acid A receptor - alpha 2, NM_000807, 0.3090, 1, 0, 0, 0, 0, 1, 0, 0, 0
CLDN2	claudin 2	1	0	0	1	Sites in UTR			149, DTL, denticleless homolog, NM_016448, 0.3090, 1, 0, 0, 0, 0, 1, 0, 0, 0
CORO1C	coronin, actin binding protein, 1C	1	0	0	1	Sites in UTR			149, HNF4G, hepatocyte nuclear factor 4 - gamma, NM_004133, 0.3090, 1, 0, 0, 0, 0, 1, 0, 0, 0
ERO1LB	ERO1-like beta (S. cerevisiae)	1	0	0	1	Sites in UTR			149, HOOK1, hook homolog 1, NM_015888, 0.3090, 1, 0, 0, 0, 0, 1, 0, 0, 0
FAM116A	family with sequence similarity 116, member A	1	0	0	1	Sites in UTR			164, CPOX, coproporphyrinogen oxidase, NM_000097, 0.3080, 2, 0, 0, 0, 0, 0, 1, 1, 0
GNB4	guanine nucleotide binding protein (G protein), beta polypeptide 4	1	0	0	1	Sites in UTR			165, IFIT5, interferon-induced protein with, NM_012420, 0.3060, 3, 0, 0, 0, 0, 1, 0, 1, 1
GPHN	gephyrin	1	0	0	1	Sites in UTR			165, C1orf116, specifically androgen-regulated protein isoform, NM_023938, 0.3060, 6, 0, 0, 0, 0, 0, 1, 1, 4
HES1	hairy and enhancer of split 1, (Drosophila)	1	0	0	1	Sites in UTR			167, HEYL, hairy/enhancer-of-split related with YRPW, NM_014571, 0.3040, 3, 0, 0, 0, 0, 0, 2, 0, 1
HIPK3	homeodomain interacting protein kinase 3	1	0	0	1	Sites in UTR			168, HIF1AN, hypoxia-inducible factor 1 - alpha subunit, NM_017902, 0.3010, 4, 0, 0, 0, 0, 0, 2, 0, 2
IFIT5	interferon-induced protein with tetratricopeptide repeats 5	1	0	0	1	Sites in UTR			169, CYP3A4, cytochrome P450 - subfamily IIIA - polypeptide 4, NM_017460, 0.2990, 2, 0, 0, 0, 0, 1, 0, 0, 1
IGF1R	insulin-like growth factor 1 receptor	1	0	0	1	Sites in UTR			169, KCNMA1, large conductance calcium-activated potassium, NM_001014797, 0.2990, 4, 1, 0, 0, 1, 0, 1, 0, 1
KREMEN1	kringle containing transmembrane protein 1	1	0	0	1	Sites in UTR			169, HYLS1, hydrolethalus syndrome 1, NM_145014, 0.2990, 2, 0, 0, 0, 0, 0, 2, 0, 0
MAD2L2	MAD2 mitotic arrest deficient-like 2 (yeast)	1	0	0	1	Sites in UTR			169, CYP27C1, cytochrome P450 - family 27 - subfamily C -, NM_001001665, 0.2990, 2, 0, 0, 0, 0, 1, 0, 0, 1
MOBKL2B	MOB1, Mps One Binder kinase activator-like 2B (yeast)	1	0	0	1	Sites in UTR			169, BCLAF1, BCL2-associated transcription factor 1 isoform, NM_014739, 0.2990, 2, 0, 0, 0, 0, 1, 0, 0, 1
NOPE	neighbor of Punc E11	1	0	0	1	Sites in UTR			169, TBC1D8B, TBC1 domain family - member 8B (with GRAM domain), NM_198881, 0.2990, 2, 0, 0, 0, 0, 1, 0, 0, 1
NOS1	nitric oxide synthase 1 (neuronal)	1	0	0	1	Sites in UTR			175, SLC2A13, solute carrier family 2 (facilitated glucose, NM_052885, 0.2980, 2, 0, 0, 0, 0, 0, 2, 0, 0
PDE3A	phosphodiesterase 3A, cGMP-inhibited	1	0	0	1	Sites in UTR			175, RTN4IP1, reticulon 4 interacting protein 1 precursor, NM_032730, 0.2980, 2, 0, 0, 0, 0, 1, 0, 1, 0
PGR	progesterone receptor	1	0	0	1	Sites in UTR			177, CREBZF, HCF-binding transcription factor Zhangfei, NM_001039618, 0.2970, 3, 0, 1, 0, 1, 0, 0, 1, 0
PLK4	polo-like kinase 4 (Drosophila)	1	0	0	1	Sites in UTR			177, PLEKHA6, phosphoinositol 3-phosphate-binding protein-3, NM_014935, 0.2970, 2, 0, 0, 0, 0, 1, 0, 0, 1
POMGNT1	protein O-linked mannose beta1,2-N-acetylglucosaminyltransferase	1	0	0	1	Sites in UTR			177, SORBS2, sorbin and SH3 domain containing 2 isoform 2, NM_021069, 0.2970, 2, 0, 0, 0, 0, 1, 0, 0, 1
PPCS	phosphopantothenoylcysteine synthetase	1	0	0	1	Sites in UTR			177, ALS2CR8, amyotrophic lateral sclerosis 2 (juvenile), NM_024744, 0.2970, 2, 0, 0, 0, 0, 1, 0, 0, 1
PUM2	pumilio homolog 2 (Drosophila)	1	0	0	1	Sites in UTR			177, C10orf6, hypothetical protein LOC55719, NM_018121, 0.2970, 2, 0, 0, 0, 0, 1, 0, 0, 1
RET	ret proto-oncogene	1	0	0	1	Sites in UTR			182, KLHL6, kelch-like 6, NM_130446, 0.2960, 4, 0, 0, 0, 0, 0, 1, 1, 2
SAP18	Sin3A-associated protein, 18kDa	1	0	0	1	Sites in UTR			183, ERBB3, erbB-3 isoform 1 precursor, NM_001982, 0.2940, 3, 0, 0, 0, 0, 0, 0, 2, 1
SCN3B	sodium channel, voltage-gated, type III, beta	1	0	0	1	Sites in UTR			183, LMX1A, LIM homeobox transcription factor 1 - alpha, NM_001033507, 0.2940, 4, 0, 0, 0, 0, 0, 2, 0, 2
STAG3L4	stromal antigen 3-like 4	1	0	0	1	Sites in UTR			185, TOP2A, DNA topoisomerase II - alpha isozyme, NM_001067, 0.2930, 2, 0, 0, 0, 0, 1, 1, 0, 0
TMEM64	transmembrane protein 64	1	0	0	1	Sites in UTR			186, C2orf37, hypothetical protein LOC80067, NM_025000, 0.2930, 2, 0, 0, 0, 0, 1, 0, 0, 1
VGLL4	vestigial like 4 (Drosophila)	1	0	0	1	Sites in UTR			186, ZNF592, zinc finger protein 592, NM_014630, 0.2930, 4, 0, 0, 0, 1, 1, 0, 0, 2
WNT5A	wingless-type MMTV integration site family, member 5A	1	0	0	1	Sites in UTR			186, GALNT13, UDP-N-acetyl-alpha-D-galactosamine:polypeptide, NM_052917, 0.2930, 2, 0, 0, 0, 0, 1, 0, 0, 1
ZNF329	zinc finger protein 329	1	0	0	1	Sites in UTR			186, PCSK1, proprotein convertase subtilisin/kexin type 1, NM_000439, 0.2930, 2, 0, 0, 0, 0, 1, 0, 0, 1
									190, YTHDF3, YTH domain family - member 3, NM_152758, 0.2920, 2, 0, 0, 0, 0, 0, 2, 0, 0
									190, HNRPA3, heterogeneous nuclear ribonucleoprotein A3, NM_194247, 0.2920, 2, 0, 0, 0, 0, 0, 2, 0, 0
									192, SGMS2, sphingomyelin synthase 2, NM_152621, 0.2900, 2, 0, 0, 0, 0, 1, 1, 0, 0
									193, PFKFB3, 6-phosphofructo-2-kinase/fructose-2 -, NM_004566, 0.2890, 3, 0, 0, 0, 0, 0, 1, 0, 2
									194, SHB, Src homology 2 domain containing adaptor protein, NM_003028, 0.2870, 3, 0, 0, 0, 0, 1, 0, 0, 2
									195, CD47, CD47 antigen isoform 2 precursor, NM_198793, 0.2870, 4, 0, 0, 0, 0, 0, 1, 0, 3
									195, CD47, CD47 antigen isoform 3 precursor, NM_001025079, 0.2870, 4, 0, 0, 0, 0, 0, 1, 0, 3
									197, FOSB, FBJ murine osteosarcoma viral oncogene homolog, NM_006732, 0.2850, 1, 0, 0, 0, 0, 1, 0, 0, 0
									198, HLF, hepatic leukemia factor, NM_002126, 0.2840, 3, 0, 0, 0, 0, 0, 1, 1, 1
									199, KIAA1632, hypothetical protein LOC57724, NM_020964, 0.2830, 3, 0, 0, 0, 0, 1, 0, 0, 2
									199, SLC7A11, solute carrier family 7 - (cationic amino acid, NM_014331, 0.2830, 3, 0, 0, 0, 0, 1, 0, 0, 2
									199, ZNF772, zinc finger protein 772, NM_001024596, 0.2830, 3, 0, 0, 0, 0, 1, 0, 0, 2
									199, UNC119B, unc-119 homolog B, NM_001080533, 0.2830, 2, 0, 0, 0, 0, 1, 1, 0, 0
									203, KIAA0286, hypothetical protein LOC23306, NM_015257, 0.2830, 5, 0, 0, 0, 0, 0, 2, 0, 3
									204, LSM12, LSM12 homolog, NM_152344, 0.2820, 2, 0, 0, 0, 0, 0, 0, 2, 0
									204, PIM2, pim-2 oncogene, NM_006875, 0.2820, 2, 0, 0, 1, 0, 0, 0, 1, 0
									206, ZSCAN29, zinc finger protein 690, NM_152455, 0.2820, 3, 0, 0, 0, 0, 0, 2, 0, 1
									207, PHF20L1, PHD finger protein 20-like 1 isoform 2, NM_198513, 0.2810, 1, 0, 0, 0, 0, 1, 0, 0, 0
									207, SATB2, SATB homeobox 2, NM_015265, 0.2810, 1, 1, 0, 0, 0, 0, 0, 0, 0
									207, ZNF292, zinc finger protein 292, NM_015021, 0.2810, 1, 0, 0, 0, 0, 1, 0, 0, 0
									207, NONO, non-POU domain containing - octamer-binding, NM_007363, 0.2810, 1, 1, 0, 0, 0, 0, 0, 0, 0
									207, ARHGAP20, Rho GTPase activating protein 20, NM_020809, 0.2810, 1, 0, 0, 0, 0, 1, 0, 0, 0
									207, MED13, mediator complex subunit 13, NM_005121, 0.2810, 1, 1, 0, 0, 0, 0, 0, 0, 0
									207, EDNRB, endothelin receptor type B isoform 1, NM_000115, 0.2810, 1, 0, 0, 0, 0, 1, 0, 0, 0
									207, KCNA1, potassium voltage-gated channel subfamily A, NM_000217, 0.2810, 1, 1, 0, 0, 0, 0, 0, 0, 0
									207, ELK3, ELK3 protein, NM_005230, 0.2810, 1, 0, 0, 0, 0, 1, 0, 0, 0
									207, HMX2, H6 family homeobox 2, NM_005519, 0.2810, 1, 0, 0, 0, 0, 1, 0, 0, 0
									217, MAT2A, methionine adenosyltransferase II - alpha, NM_005911, 0.2790, 2, 0, 0, 0, 0, 0, 1, 1, 0
									218, CCND2, cyclin D2, NM_001759, 0.2780, 2, 0, 0, 0, 0, 1, 0, 0, 1
									219, NAV1, neuron navigator 1, NM_020443, 0.2770, 3, 0, 0, 0, 0, 0, 0, 1, 2
									219, BHLHB3, basic helix-loop-helix domain containing - class, NM_030762, 0.2770, 3, 0, 0, 0, 0, 0, 0, 1, 2
									221, RAB11FIP2, RAB11 family interacting protein 2 (class I), NM_014904, 0.2770, 2, 0, 0, 0, 0, 0, 1, 0, 1
									221, PAFAH1B1, platelet-activating factor acetylhydrolase -, NM_000430, 0.2770, 2, 0, 0, 0, 0, 0, 1, 0, 1
									221, CNOT6L, CCR4-NOT transcription complex - subunit 6-like, NM_144571, 0.2770, 2, 0, 0, 0, 0, 0, 1, 0, 1
									221, UBN1, ubinuclein 1, NM_001079514, 0.2770, 2, 0, 0, 0, 0, 0, 1, 0, 1
									221, ITGAV, integrin alpha-V precursor, NM_002210, 0.2770, 2, 0, 0, 0, 0, 0, 1, 0, 1
									226, ZKSCAN5, zinc finger with KRAB and SCAN domains 5, NM_145102, 0.2760, 3, 0, 0, 0, 0, 1, 1, 0, 1
									226, TMEM32, transmembrane protein 32, NM_173470, 0.2760, 3, 0, 0, 0, 0, 0, 2, 0, 1
									226, KIAA1219, hypothetical protein LOC57148, NM_020336, 0.2760, 3, 0, 0, 0, 0, 0, 2, 0, 1
									229, CPT1A, carnitine palmitoyltransferase 1A isoform 1, NM_001876, 0.2730, 2, 0, 0, 0, 0, 0, 1, 1, 0
									229, PELI2, pellino 2, NM_021255, 0.2730, 3, 0, 0, 0, 0, 1, 1, 0, 1
									231, DIDO1, death inducer-obliterator 1 isoform b, NM_080797, 0.2720, 4, 0, 0, 0, 0, 0, 2, 0, 2
									232, SLC9A1, solute carrier family 9 - isoform A1, NM_003047, 0.2710, 3, 0, 0, 0, 0, 0, 1, 2, 0
									233, MLLT4, myeloid/lymphoid or mixed-lineage leukemia, NM_001040001, 0.2700, 3, 0, 0, 0, 0, 0, 1, 1, 1
									234, DRAM, damage-regulated autophagy modulator, NM_018370, 0.2690, 2, 0, 0, 0, 0, 1, 0, 0, 1
									234, TEAD1, TEA domain family member 1, NM_021961, 0.2690, 4, 0, 0, 0, 1, 0, 0, 2, 1
									234, PIP3-E, phosphoinositide-binding protein PIP3-E, NM_015553, 0.2690, 2, 0, 0, 0, 0, 1, 0, 0, 1
									234, BCAP29, B-cell receptor-associated protein BAP29 isoform, NM_018844, 0.2690, 2, 0, 0, 0, 0, 1, 0, 0, 1
									234, RUFY3, RUN and FYVE domain containing 3 isoform 2, NM_014961, 0.2690, 2, 0, 0, 0, 0, 1, 0, 0, 1
									239, ZNF470, zinc finger protein 470, NM_001001668, 0.2680, 3, 0, 0, 0, 0, 0, 2, 1, 0
									240, CUGBP2, CUG triplet repeat - RNA binding protein 2, NM_001025077, 0.2660, 3, 0, 0, 0, 0, 0, 0, 2, 1
									240, CUGBP2, CUG triplet repeat - RNA binding protein 2, NM_006561, 0.2660, 3, 0, 0, 0, 0, 0, 0, 2, 1
									242, PHF6, PHD finger protein 6 isoform 1, NM_032458, 0.2650, 2, 0, 0, 0, 0, 0, 1, 1, 0
									242, PHF6, PHD finger protein 6 isoform 1, NM_001015877, 0.2650, 2, 0, 0, 0, 0, 0, 1, 1, 0
									244, HEXIM1, hexamethylene bis-acetamide inducible 1, NM_006460, 0.2640, 3, 0, 0, 0, 0, 0, 1, 1, 1
									245, FANCC, Fanconi anemia - complementation group C, NM_000136, 0.2620, 2, 0, 0, 0, 0, 0, 2, 0, 0
									246, SLC16A2, solute carrier family 16 - member 2, NM_006517, 0.2610, 3, 0, 0, 0, 0, 1, 1, 1, 0
									246, THRB, thyroid hormone receptor - beta, NM_000461, 0.2610, 3, 0, 0, 0, 0, 0, 2, 0, 1
									246, CLCN5, chloride channel 5, NM_000084, 0.2610, 2, 0, 0, 0, 0, 1, 1, 0, 0
									246, EPB41L4B, erythrocyte membrane protein band 4.1 like 4B, NM_019114, 0.2610, 3, 0, 1, 0, 0, 0, 0, 0, 2
									246, PAN3, PABP1-dependent poly A-specific ribonuclease, NM_175854, 0.2610, 3, 0, 0, 0, 0, 0, 1, 0, 2
									246, PXN, paxillin, NM_002859, 0.2610, 3, 0, 0, 0, 0, 0, 2, 0, 1
									252, SCIN, scinderin, NM_033128, 0.2590, 1, 0, 0, 0, 0, 1, 0, 0, 0
									252, CLUAP1, clusterin associated protein 1 isoform 2, NM_024793, 0.2590, 1, 0, 0, 0, 0, 1, 0, 0, 0
									252, PLSCR1, phospholipid scramblase 1, NM_021105, 0.2590, 1, 0, 0, 0, 0, 1, 0, 0, 0
									252, ZNF658, zinc finger protein 658, NM_033160, 0.2590, 1, 0, 0, 0, 0, 1, 0, 0, 0
									252, PDE11A, phosphodiesterase 11A isoform 4, NM_016953, 0.2590, 1, 0, 0, 0, 0, 1, 0, 0, 0
									257, SERF2, small EDRK-rich factor 2, NM_001018108, 0.2580, 4, 0, 0, 0, 0, 0, 1, 0, 3
									258, WDR77, WD repeat domain 77, NM_024102, 0.2570, 1, 0, 0, 0, 0, 1, 0, 0, 0
									258, YIPF6, Yip1 domain family - member 6, NM_173834, 0.2570, 1, 1, 0, 0, 0, 0, 0, 0, 0
									258, PF4V1, platelet factor 4 variant 1, NM_002620, 0.2570, 1, 0, 0, 0, 0, 1, 0, 0, 0
									258, CANX, calnexin precursor, NM_001746, 0.2570, 1, 0, 0, 0, 0, 1, 0, 0, 0
									258, SUMO2, SMT3 suppressor of mif two 3 homolog 2 isoform a, NM_006937, 0.2570, 1, 0, 0, 0, 0, 1, 0, 0, 0
									263, FMOD, fibromodulin precursor, NM_002023, 0.2560, 3, 0, 0, 0, 0, 0, 1, 1, 1
									263, C10orf57, hypothetical protein LOC80195, NM_025125, 0.2560, 2, 0, 0, 0, 0, 0, 2, 0, 0
									265, BAG5, BCL2-associated athanogene 5 isoform a, NM_001015049, 0.2550, 3, 0, 0, 0, 0, 0, 2, 1, 0
									266, C6orf85, ion transporter protein, NM_021945, 0.2540, 3, 0, 0, 0, 0, 0, 2, 0, 1
									266, TSHR, thyroid stimulating hormone receptor isoform 1, NM_000369, 0.2540, 3, 0, 0, 0, 0, 0, 2, 0, 1
									268, APAF1, apoptotic peptidase activating factor 1 isoform, NM_013229, 0.2530, 1, 0, 0, 0, 0, 1, 0, 0, 0
									268, PAPD5, PAP associated domain containing 5 isoform b, NM_001040285, 0.2530, 1, 0, 0, 0, 0, 1, 0, 0, 0
									268, KIAA1430, hypothetical protein LOC57587, NM_020827, 0.2530, 1, 0, 0, 0, 0, 1, 0, 0, 0
									268, ME1, cytosolic malic enzyme 1, NM_002395, 0.2530, 1, 0, 0, 0, 0, 1, 0, 0, 0
									268, APCDD1L, adenomatosis polyposis coli down-regulated, NM_153360, 0.2530, 1, 0, 0, 0, 0, 1, 0, 0, 0
									268, ZKSCAN1, zinc finger protein 36, NM_003439, 0.2530, 1, 0, 0, 0, 0, 1, 0, 0, 0
									268, ASPHD2, aspartate beta-hydroxylase domain containing 2, NM_020437, 0.2530, 1, 0, 0, 0, 0, 1, 0, 0, 0
									268, CLEC4D, C-type lectin domain family 4 - member D, NM_080387, 0.2530, 1, 0, 0, 0, 0, 1, 0, 0, 0
									268, APAF1, apoptotic peptidase activating factor 1 isoform, NM_181869, 0.2530, 1, 0, 0, 0, 0, 1, 0, 0, 0
									277, HHEX, hematopoietically expressed homeobox, NM_002729, 0.2520, 2, 0, 0, 0, 0, 0, 1, 1, 0
									277, ABHD2, alpha/beta hydrolase domain containing protein, NM_007011, 0.2520, 2, 0, 0, 0, 0, 0, 1, 1, 0
									277, ID4, inhibitor of DNA binding 4 - dominant negative, NM_001546, 0.2520, 2, 0, 0, 0, 0, 0, 1, 1, 0
									277, MAP3K7IP3, mitogen-activated protein kinase kinase kinase 7, NM_152787, 0.2520, 2, 0, 0, 0, 0, 0, 1, 1, 0
									281, CHST4, carbohydrate (N-acetylglucosamine 6-O), NM_005769, 0.2500, 2, 0, 0, 0, 0, 1, 0, 0, 1
									281, HFE2, hemojuvelin isoform b, NM_145277, 0.2500, 2, 0, 0, 0, 0, 1, 0, 0, 1
									281, SIM2, single-minded homolog 2 long isoform, NM_005069, 0.2500, 2, 0, 0, 0, 0, 1, 0, 0, 1
									281, EGFR, epidermal growth factor receptor isoform a, NM_005228, 0.2500, 2, 0, 0, 0, 0, 1, 0, 0, 1
									285, COX4NB, COX4 neighbor, NM_006067, 0.2490, 2, 0, 0, 0, 0, 0, 1, 0, 1
									285, PQLC1, PQ loop repeat containing 1, NM_025078, 0.2490, 2, 0, 0, 0, 0, 0, 1, 0, 1
									285, ARFIP1, ADP-ribosylation factor interacting protein 1, NM_014447, 0.2490, 2, 0, 0, 0, 0, 0, 1, 0, 1
									285, CLSTN1, calsyntenin 1 isoform 1, NM_001009566, 0.2490, 3, 0, 0, 0, 0, 0, 0, 1, 2
									285, TXK, TXK tyrosine kinase, NM_003328, 0.2490, 2, 0, 0, 0, 0, 0, 1, 0, 1
									285, RAB8B, RAB8B - member RAS oncogene family, NM_016530, 0.2490, 2, 0, 0, 0, 1, 0, 1, 0, 0
									291, GPR107, G protein-coupled receptor 107, NM_020960, 0.2480, 4, 0, 0, 0, 0, 0, 0, 2, 2
									292, DEF6, differentially expressed in FDCP 6 homolog, NM_022047, 0.2470, 2, 0, 0, 0, 0, 1, 0, 1, 0
									292, SYN2, synapsin II isoform IIb, NM_003178, 0.2470, 3, 0, 1, 0, 0, 0, 0, 0, 2
									294, RCOR1, REST corepressor 1, NM_015156, 0.2460, 3, 0, 0, 0, 0, 0, 2, 0, 1
									295, C3orf23, hypothetical protein LOC285343 isoform 1, NM_173826, 0.2460, 3, 0, 0, 0, 0, 0, 2, 0, 1
									295, PAQR8, progestin and adipoQ receptor family member, NM_133367, 0.2460, 3, 0, 0, 0, 0, 0, 2, 0, 1
									295, PLAC8, placenta-specific 8, NM_016619, 0.2460, 1, 0, 0, 0, 0, 1, 0, 0, 0
									298, VWF, von Willebrand factor preproprotein, NM_000552, 0.2450, 2, 0, 0, 0, 0, 1, 0, 0, 1
									299, UBE4A, ubiquitination factor E4A, NM_004788, 0.2430, 2, 0, 0, 0, 0, 1, 0, 0, 1
									300, DAG1, dystroglycan 1 preproprotein, NM_004393, 0.2410, 2, 0, 0, 0, 1, 1, 0, 0, 0
									300, NAT12, N-acetyltransferase 12, NM_001011713, 0.2410, 2, 0, 0, 0, 0, 1, 0, 0, 1
									302, TGOLN2, trans-golgi network protein 2, NM_006464, 0.2410, 3, 0, 0, 0, 0, 0, 2, 1, 0
									303, DBT, dihydrolipoamide branched chain transacylase, NM_001918, 0.2400, 3, 0, 0, 0, 0, 1, 0, 0, 2
									304, ING3, inhibitor of growth family - member 3 isoform 3, NM_198267, 0.2390, 3, 0, 0, 0, 0, 0, 1, 0, 2
									304, GJA7, connexin 45, NM_005497, 0.2390, 4, 0, 0, 0, 0, 0, 0, 1, 3
									306, AKT3, v-akt murine thymoma viral oncogene homolog 3, NM_005465, 0.2380, 1, 0, 0, 0, 0, 1, 0, 0, 0
									306, ARL4D, ADP-ribosylation factor-like 4D, NM_001661, 0.2380, 1, 0, 0, 0, 0, 1, 0, 0, 0
									306, ZC3H12C, zinc finger CCCH-type containing 12C, NM_033390, 0.2380, 1, 0, 0, 0, 0, 1, 0, 0, 0
									306, DBN1, drebrin 1 isoform a, NM_004395, 0.2380, 1, 0, 0, 0, 0, 1, 0, 0, 0
									310, OXR1, oxidation resistance 1, NM_181354, 0.2370, 2, 0, 0, 0, 0, 0, 0, 1, 1
									310, USP31, ubiquitin specific peptidase 31, NM_020718, 0.2370, 2, 0, 0, 0, 0, 0, 0, 1, 1
									310, CUL4B, cullin 4B isoform 1, NM_003588, 0.2370, 2, 0, 0, 0, 1, 0, 0, 1, 0
									310, CBFB, core-binding factor - beta subunit isoform 2, NM_001755, 0.2370, 2, 0, 0, 0, 0, 0, 0, 1, 1
									310, ARRDC3, arrestin domain containing 3, NM_020801, 0.2370, 2, 0, 0, 0, 1, 0, 0, 1, 0
									310, CBFB, core-binding factor - beta subunit isoform 1, NM_022845, 0.2370, 2, 0, 0, 0, 0, 0, 0, 1, 1
									310, CALML4, calmodulin-like 4 isoform 2, NM_001031733, 0.2370, 2, 0, 0, 0, 0, 0, 0, 1, 1
									310, WAPAL, wings apart-like homolog, NM_015045, 0.2370, 2, 0, 0, 0, 1, 0, 0, 1, 0
									310, CPD, carboxypeptidase D precursor, NM_001304, 0.2370, 2, 0, 0, 0, 0, 0, 0, 1, 1
									310, AP1G1, adaptor-related protein complex 1 - gamma 1, NM_001128, 0.2370, 2, 0, 0, 0, 0, 0, 0, 1, 1
									310, CRMP1, collapsin response mediator protein 1 isoform 1, NM_001014809, 0.2370, 2, 0, 0, 1, 0, 0, 0, 0, 1
									321, BTF3L4, basic transcription factor 3-like 4, NM_152265, 0.2370, 1, 0, 0, 0, 0, 0, 1, 0, 0
									321, RAP2A, RAP2A - member of RAS oncogene family, NM_021033, 0.2370, 1, 0, 0, 0, 0, 0, 1, 0, 0
									321, TMEM158, Ras-induced senescence 1, NM_015444, 0.2370, 1, 0, 1, 0, 0, 0, 0, 0, 0
									321, EIF5B, eukaryotic translation initiation factor 5B, NM_015904, 0.2370, 1, 0, 0, 0, 0, 0, 1, 0, 0
									321, ARF4, ADP-ribosylation factor 4, NM_001660, 0.2370, 1, 0, 0, 0, 0, 0, 1, 0, 0
									321, ACTR2, actin-related protein 2 isoform b, NM_005722, 0.2370, 1, 0, 1, 0, 0, 0, 0, 0, 0
									321, WNK3, WNK lysine deficient protein kinase 3 isoform 1, NM_020922, 0.2370, 1, 0, 0, 0, 0, 0, 1, 0, 0
									321, MST150, putative small membrane protein NID67, NM_032947, 0.2370, 1, 0, 1, 0, 0, 0, 0, 0, 0
									321, GOLSYN, Golgi-localized syntaphilin-related protein, NM_001099746, 0.2370, 1, 0, 0, 0, 0, 0, 1, 0, 0
									321, KIAA0182, genetic suppressor element 1, NM_014615, 0.2370, 1, 0, 0, 0, 0, 0, 1, 0, 0
									321, ZNF654, zinc finger protein 654, NM_018293, 0.2370, 1, 0, 1, 0, 0, 0, 0, 0, 0
									321, HTR2C, 5-hydroxytryptamine (serotonin) receptor 2C, NM_000868, 0.2370, 1, 0, 0, 0, 0, 0, 1, 0, 0
									321, BNIP2, BCL2/adenovirus E1B 19kD interacting protein 2, NM_004330, 0.2370, 1, 0, 1, 0, 0, 0, 0, 0, 0
									321, NEGR1, neuronal growth regulator 1, NM_173808, 0.2370, 1, 0, 0, 0, 0, 0, 1, 0, 0
									321, PCNX, pecanex-like 1, NM_014982, 0.2370, 1, 0, 1, 0, 0, 0, 0, 0, 0
									321, ZDHHC2, zinc finger - DHHC-type containing 2, NM_016353, 0.2370, 1, 0, 0, 0, 0, 0, 1, 0, 0
									321, UBE2Q2, ubiquitin-conjugating enzyme E2Q (putative) 2, NM_173469, 0.2370, 1, 0, 0, 0, 0, 0, 1, 0, 0
									321, LPHN2, latrophilin 2 precursor, NM_012302, 0.2370, 1, 0, 1, 0, 0, 0, 0, 0, 0
									321, FNBP4, formin binding protein 4, NM_015308, 0.2370, 1, 0, 0, 0, 0, 0, 1, 0, 0
									321, MYBL1, v-myb myeloblastosis viral oncogene homolog, NM_001080416, 0.2370, 1, 0, 0, 0, 0, 0, 1, 0, 0
									321, LARP1, la related protein isoform 2, NM_033551, 0.2370, 1, 0, 0, 0, 0, 0, 1, 0, 0
									321, PUM1, pumilio 1 isoform 1, NM_001020658, 0.2370, 1, 0, 1, 0, 0, 0, 0, 0, 0
									321, FRMD6, FERM domain containing 6, NM_001042481, 0.2370, 1, 0, 0, 0, 0, 0, 1, 0, 0
									321, ACP1, acid phosphatase 1 isoform d, NM_001040649, 0.2370, 1, 0, 0, 0, 0, 0, 1, 0, 0
									321, ZRANB3, zinc finger - RAN-binding domain containing 3, NM_032143, 0.2370, 1, 0, 0, 0, 0, 0, 1, 0, 0
									321, SPPL3, signal peptide peptidase 3, NM_139015, 0.2370, 1, 0, 0, 0, 0, 0, 1, 0, 0
									321, ZHX1, zinc fingers and homeoboxes 1, NM_007222, 0.2370, 1, 0, 1, 0, 0, 0, 0, 0, 0
									321, MTSS1, metastasis suppressor 1, NM_014751, 0.2370, 1, 0, 0, 0, 0, 0, 1, 0, 0
									321, BMP2K, BMP-2 inducible kinase isoform a, NM_198892, 0.2370, 1, 0, 0, 0, 0, 0, 1, 0, 0
									321, CLTA, clathrin - light polypeptide A isoform b, NM_007096, 0.2370, 1, 0, 0, 0, 0, 0, 1, 0, 0
									321, SHPRH, SNF2 histone linker PHD RING helicase isoform a, NM_001042683, 0.2370, 1, 0, 1, 0, 0, 0, 0, 0, 0
									321, FAM19A2, family with sequence similarity 19 (chemokine, NM_178539, 0.2370, 1, 0, 0, 0, 0, 0, 1, 0, 0
									321, PTPN9, protein tyrosine phosphatase - non-receptor type, NM_002833, 0.2370, 1, 0, 0, 0, 0, 0, 1, 0, 0
									321, GABRA4, gamma-aminobutyric acid A receptor - alpha 4, NM_000809, 0.2370, 1, 0, 0, 0, 0, 0, 1, 0, 0
									321, SHPRH, SNF2 histone linker PHD RING helicase isoform b, NM_173082, 0.2370, 1, 0, 1, 0, 0, 0, 0, 0, 0
									321, NDFIP1, Nedd4 family interacting protein 1, NM_030571, 0.2370, 1, 0, 0, 0, 0, 0, 1, 0, 0
									357, NUB1, NEDD8 ultimate buster-1, NM_016118, 0.2360, 3, 0, 0, 0, 0, 0, 1, 1, 1
									357, VPS36, vacuolar protein sorting 36, NM_016075, 0.2360, 2, 0, 0, 0, 0, 1, 0, 1, 0
									359, VTI1A, SNARE Vti1a-beta protein isoform b, NM_145206, 0.2360, 2, 0, 0, 0, 0, 0, 2, 0, 0
									360, KIF1B, kinesin family member 1B isoform b, NM_015074, 0.2330, 3, 0, 0, 0, 0, 0, 1, 0, 2
									360, TLL1, tolloid-like 1, NM_012464, 0.2330, 3, 0, 0, 0, 0, 0, 1, 0, 2
									362, MOBP, myelin-associated oligodendrocyte basic protein, NM_182935, 0.2330, 3, 0, 0, 0, 0, 0, 1, 0, 2
									363, DCTD, dCMP deaminase isoform b, NM_001921, 0.2320, 4, 0, 0, 0, 0, 0, 2, 1, 1
									364, OPN3, opsin 3, NM_014322, 0.2320, 3, 0, 0, 0, 0, 0, 2, 0, 1
									365, KSR2, kinase suppressor of ras 2, NM_173598, 0.2300, 7, 0, 0, 0, 0, 0, 1, 0, 6
									366, PARD6B, PAR-6 beta, NM_032521, 0.2290, 1, 0, 0, 0, 0, 1, 0, 0, 0
									366, ABHD10, abhydrolase domain containing 10, NM_018394, 0.2290, 1, 0, 0, 0, 0, 1, 0, 0, 0
									366, PRPF38A, PRP38 pre-mRNA processing factor 38 (yeast), NM_032864, 0.2290, 1, 0, 0, 0, 0, 1, 0, 0, 0
									366, ROD1, ROD1 regulator of differentiation 1, NM_005156, 0.2290, 1, 0, 0, 0, 0, 1, 0, 0, 0
									366, RASD2, RASD family - member 2, NM_014310, 0.2290, 1, 0, 0, 0, 0, 1, 0, 0, 0
									371, ABI2, abl interactor 2, NM_005759, 0.2290, 2, 0, 0, 0, 0, 0, 1, 1, 0
									371, C8orf79, hypothetical protein LOC57604 isoform 1, NM_020844, 0.2290, 2, 0, 0, 0, 0, 0, 1, 1, 0
									371, COX15, COX15 homolog isoform 1 precursor, NM_078470, 0.2290, 2, 0, 0, 0, 0, 0, 2, 0, 0
									374, RBM33, RNA binding motif protein 33 isoform 2, NM_053043, 0.2280, 4, 0, 0, 0, 0, 1, 1, 0, 2
									375, KIAA0515, hypothetical protein LOC84726, NM_013318, 0.2250, 2, 0, 0, 0, 0, 0, 1, 0, 1
									376, CDRT4, CMT1A duplicated region transcript 4, NM_173622, 0.2230, 4, 0, 0, 0, 0, 0, 2, 0, 2
									377, ATP6V1C1, ATPase - H+ transporting - lysosomal 42kDa - V1, NM_001695, 0.2220, 3, 0, 0, 0, 0, 0, 0, 2, 1
									377, ANGPTL1, angiopoietin-like 1 precursor, NM_004673, 0.2220, 1, 0, 0, 0, 0, 1, 0, 0, 0
									377, ZCCHC3, zinc finger - CCHC domain containing 3, NM_033089, 0.2220, 2, 0, 0, 0, 0, 0, 2, 0, 0
									377, CLIC2, chloride intracellular channel 2, NM_001289, 0.2220, 1, 0, 0, 0, 0, 1, 0, 0, 0
									381, OTUD3, OTU domain containing 3, NM_015207, 0.2220, 2, 0, 0, 0, 0, 0, 1, 1, 0
									382, AFF4, ALL1 fused gene from 5q31, NM_014423, 0.2210, 3, 0, 0, 1, 0, 0, 1, 0, 1
									383, OPCML, opioid binding protein/cell adhesion, NM_001012393, 0.2210, 2, 0, 1, 0, 0, 0, 1, 0, 0
									383, THPO, thrombopoietin precursor, NM_000460, 0.2210, 2, 0, 0, 0, 0, 0, 1, 0, 1
									383, RASA3, RAS p21 protein activator 3, NM_007368, 0.2210, 2, 0, 0, 0, 0, 0, 1, 0, 1
									383, ADCY9, adenylate cyclase 9, NM_001116, 0.2210, 2, 0, 0, 0, 1, 0, 1, 0, 0
									383, GAN, gigaxonin, NM_022041, 0.2210, 2, 0, 0, 0, 0, 0, 1, 0, 1
									383, UBFD1, ubiquitin-binding protein homolog, NM_019116, 0.2210, 2, 0, 0, 0, 0, 0, 1, 0, 1
									383, CDCP1, CUB domain-containing protein 1 isoform 1, NM_022842, 0.2210, 2, 0, 0, 0, 0, 0, 1, 0, 1
									383, BRD1, bromodomain containing protein 1, NM_014577, 0.2210, 2, 0, 0, 0, 0, 0, 1, 0, 1
									383, FBXO28, F-box protein 28, NM_015176, 0.2210, 2, 0, 0, 0, 0, 0, 1, 0, 1
									383, MMP19, matrix metalloproteinase 19 isoform rasi-1, NM_002429, 0.2210, 2, 0, 0, 0, 0, 0, 2, 0, 0
									393, SLC29A2, solute carrier family 29 (nucleoside, NM_001532, 0.2200, 5, 0, 0, 0, 0, 0, 1, 0, 4
									394, AKAP7, A-kinase anchor protein 7 isoform alpha, NM_004842, 0.2200, 2, 0, 0, 0, 0, 0, 1, 1, 0
									394, CD5, CD5 molecule, NM_014207, 0.2200, 3, 0, 1, 0, 0, 0, 0, 1, 1
									396, RNF8, ring finger protein 8 isoform 2, NM_183078, 0.2190, 2, 0, 0, 0, 0, 1, 0, 0, 1
									396, RNF8, ring finger protein 8 isoform 1, NM_003958, 0.2190, 2, 0, 0, 0, 0, 1, 0, 0, 1
									396, C10orf47, hypothetical protein LOC254427, NM_153256, 0.2190, 2, 0, 0, 0, 0, 1, 0, 0, 1
									399, TMEM28, transmembrane protein 28, NM_015686, 0.2180, 3, 0, 0, 0, 1, 0, 1, 0, 1
									400, C10orf118, CTCL tumor antigen L14-2, NM_018017, 0.2160, 2, 0, 0, 0, 0, 0, 1, 1, 0
									401, LOC285382, hypothetical protein LOC285382, NM_001025266, 0.2130, 2, 0, 0, 0, 0, 1, 0, 0, 1
									401, SLC10A2, solute carrier family 10 (sodium/bile acid, NM_000452, 0.2130, 3, 0, 0, 0, 0, 0, 2, 1, 0
									401, LRRTM3, leucine rich repeat transmembrane neuronal 3, NM_178011, 0.2130, 2, 0, 0, 0, 0, 1, 0, 0, 1
									401, ZC3H6, zinc finger CCCH-type domain containing 6, NM_198581, 0.2130, 2, 0, 0, 0, 0, 1, 0, 0, 1
									401, TBL1X, transducin beta-like 1X, NM_005647, 0.2130, 2, 0, 0, 0, 0, 1, 0, 0, 1
									406, UNC84A, unc-84 homolog A, NM_025154, 0.2130, 3, 0, 0, 0, 0, 0, 1, 1, 1
									407, IGF1R, insulin-like growth factor 1 receptor precursor, NM_000875, 0.2110, 2, 0, 0, 0, 0, 0, 0, 2, 0
									407, WDR32, WD repeat domain 32, NM_024345, 0.2110, 3, 0, 0, 0, 0, 0, 2, 0, 1
									409, ZFP161, zinc finger protein 161 homolog, NM_003409, 0.2100, 1, 0, 0, 0, 0, 1, 0, 0, 0
									409, ANKRD25, ankyrin repeat domain 25, NM_015493, 0.2100, 1, 0, 0, 0, 0, 1, 0, 0, 0
									409, DAPK2, death-associated protein kinase 2, NM_014326, 0.2100, 1, 0, 0, 0, 0, 1, 0, 0, 0
									409, KCTD12, potassium channel tetramerisation domain, NM_138444, 0.2100, 1, 0, 0, 0, 0, 1, 0, 0, 0
									409, PPP1R13B, apoptosis-stimulating protein of p53 - 1, NM_015316, 0.2100, 1, 0, 0, 0, 0, 1, 0, 0, 0
									414, PCDHB14, protocadherin beta 14 precursor, NM_018934, 0.2090, 1, 0, 0, 0, 0, 0, 1, 0, 0
									414, BPNT1, 3'(2') - 5'-bisphosphate nucleotidase 1, NM_006085, 0.2090, 1, 0, 0, 0, 0, 0, 1, 0, 0
									414, CPNE3, copine III, NM_003909, 0.2090, 1, 0, 0, 0, 0, 0, 1, 0, 0
									414, TRPC6, transient receptor potential cation channel -, NM_004621, 0.2090, 1, 0, 0, 0, 0, 0, 1, 0, 0
									414, CP110, CP110 protein, NM_014711, 0.2090, 1, 0, 0, 0, 0, 0, 1, 0, 0
									414, SRPK1, SFRS protein kinase 1, NM_003137, 0.2090, 1, 0, 1, 0, 0, 0, 0, 0, 0
									414, NIPSNAP3B, nipsnap homolog 3B, NM_018376, 0.2090, 1, 0, 0, 0, 0, 0, 1, 0, 0
									414, CTNNB1, catenin (cadherin-associated protein) - beta 1 -, NM_001098210, 0.2090, 1, 0, 0, 0, 0, 0, 1, 0, 0
									414, KIAA1217, sickle tail isoform 3, NM_001098501, 0.2090, 2, 0, 0, 0, 0, 0, 0, 1, 1
									414, NIPSNAP3A, nipsnap homolog 3A, NM_015469, 0.2090, 1, 0, 0, 0, 0, 0, 1, 0, 0
									414, CTNNB1, catenin (cadherin-associated protein) - beta 1 -, NM_001098209, 0.2090, 1, 0, 0, 0, 0, 0, 1, 0, 0
									414, WT1, Wilms tumor 1 isoform D, NM_024426, 0.2090, 2, 0, 0, 0, 1, 0, 0, 1, 0
									414, MYO5B, myosin VB, NM_001080467, 0.2090, 2, 0, 0, 0, 0, 0, 0, 1, 1
									414, KIF21A, kinesin family member 21A, NM_017641, 0.2090, 1, 0, 0, 0, 0, 0, 1, 0, 0
									414, C12orf64, hypothetical protein LOC283310, NM_173591, 0.2090, 1, 0, 0, 0, 0, 0, 1, 0, 0
									414, C5orf33, hypothetical protein LOC133686 isoform 2, NM_153013, 0.2090, 2, 0, 0, 0, 0, 0, 0, 1, 1
									414, ORAI3, ORAI calcium release-activated calcium modulator, NM_152288, 0.2090, 1, 0, 0, 0, 0, 0, 1, 0, 0
									414, C3orf43, hypothetical protein LOC255798, NM_001077657, 0.2090, 1, 0, 0, 0, 0, 0, 1, 0, 0
									414, CYLD, ubiquitin carboxyl-terminal hydrolase CYLD, NM_001042355, 0.2090, 1, 0, 0, 0, 0, 0, 1, 0, 0
									414, CTNNB1, catenin (cadherin-associated protein) - beta 1 -, NM_001904, 0.2090, 1, 0, 0, 0, 0, 0, 1, 0, 0
									414, SLC39A12, solute carrier family 39 (zinc transporter) -, NM_152725, 0.2090, 1, 0, 0, 0, 0, 0, 1, 0, 0
									414, CLDN11, claudin 11, NM_005602, 0.2090, 1, 0, 0, 0, 0, 0, 1, 0, 0
									414, FGL2, fibrinogen-like 2 precursor, NM_006682, 0.2090, 1, 0, 0, 0, 0, 0, 1, 0, 0
									414, ATXN3, ataxin 3 isoform 2, NM_030660, 0.2090, 1, 0, 0, 0, 0, 0, 1, 0, 0
									414, PQLC3, PQ loop repeat containing 3, NM_152391, 0.2090, 1, 0, 0, 0, 0, 0, 1, 0, 0
									414, ALG10, asparagine-linked glycosylation 10 homolog, NM_032834, 0.2090, 1, 0, 0, 0, 0, 0, 1, 0, 0
									414, C12orf12, hypothetical protein LOC196477, NM_152638, 0.2090, 2, 0, 0, 0, 0, 0, 0, 1, 1
									414, USP24, ubiquitin specific protease 24, NM_015306, 0.2090, 1, 0, 0, 0, 0, 0, 1, 0, 0
									414, DOCK5, dedicator of cytokinesis 5, NM_024940, 0.2090, 1, 0, 0, 0, 0, 0, 1, 0, 0
									414, DMC1, DMC1 dosage suppressor of mck1 homolog, NM_007068, 0.2090, 1, 0, 0, 0, 0, 0, 1, 0, 0
									414, ISOC1, isochorismatase domain containing 1, NM_016048, 0.2090, 1, 0, 0, 0, 0, 0, 1, 0, 0
									414, PLEKHB2, pleckstrin homology domain containing - family B, NM_017958, 0.2090, 2, 0, 0, 0, 0, 0, 0, 1, 1
									414, SRD5A2L, steroid 5 alpha-reductase 2-like, NM_024592, 0.2090, 1, 0, 0, 0, 0, 0, 1, 0, 0
									414, NNT, nicotinamide nucleotide transhydrogenase, NM_182977, 0.2090, 1, 0, 0, 0, 0, 0, 1, 0, 0
									414, BDH2, 3-hydroxybutyrate dehydrogenase - type 2, NM_020139, 0.2090, 1, 0, 0, 0, 0, 0, 1, 0, 0
									414, ZNF451, zinc finger protein 451 isoform 2, NM_015555, 0.2090, 1, 0, 0, 0, 0, 0, 1, 0, 0
									414, KIAA1804, mixed lineage kinase 4, NM_032435, 0.2090, 1, 0, 0, 0, 0, 0, 1, 0, 0
									414, CLCA2, calcium activated chloride channel 2, NM_006536, 0.2090, 1, 0, 0, 0, 0, 0, 1, 0, 0
									452, FBXL11, F-box and leucine-rich repeat protein 11, NM_012308, 0.2080, 2, 0, 0, 0, 0, 0, 1, 1, 0
									453, ABCA13, ATP binding cassette - sub-family A (ABC1) -, NM_152701, 0.2080, 2, 0, 0, 0, 0, 0, 1, 1, 0
									454, FAM50B, family with sequence similarity 50 - member B, NM_012135, 0.2070, 1, 0, 0, 0, 0, 1, 0, 0, 0
									455, STK39, serine threonine kinase 39 (STE20/SPS1 homolog -, NM_013233, 0.2070, 2, 0, 1, 0, 0, 0, 0, 0, 1
									455, RYR2, cardiac muscle ryanodine receptor, NM_001035, 0.2070, 2, 0, 0, 0, 0, 0, 1, 0, 1
									455, CAMTA1, calmodulin-binding transcription activator 1, NM_015215, 0.2070, 2, 0, 1, 0, 0, 0, 0, 0, 1
									455, SEMA6A, sema domain - transmembrane domain (TM) - and, NM_020796, 0.2070, 2, 0, 0, 0, 0, 0, 1, 0, 1
									455, E2F3, E2F transcription factor 3, NM_001949, 0.2070, 2, 0, 0, 0, 0, 0, 1, 0, 1
									460, MAPK14, mitogen-activated protein kinase 14 isoform 4, NM_139014, 0.2060, 3, 0, 0, 0, 0, 0, 2, 0, 1
									460, MAPK14, mitogen-activated protein kinase 14 isoform 2, NM_139012, 0.2060, 3, 0, 0, 0, 0, 0, 2, 0, 1
									462, ATP9A, ATPase - Class II - type 9A, NM_006045, 0.2060, 3, 0, 0, 0, 0, 0, 1, 1, 1
									463, ANLN, anillin - actin binding protein (scraps homolog -, NM_018685, 0.2050, 1, 0, 0, 0, 0, 1, 0, 0, 0
									464, KRR1, HIV-1 rev binding protein 2, NM_007043, 0.2030, 1, 0, 0, 0, 0, 1, 0, 0, 0
									464, WSCD1, WSC domain containing 1, NM_015253, 0.2030, 2, 0, 0, 0, 0, 2, 0, 0, 0
									464, ZNF347, zinc finger protein 347, NM_032584, 0.2030, 1, 0, 0, 0, 0, 1, 0, 0, 0
									464, SLC5A9, solute carrier family 5 (sodium/glucose, NM_001011547, 0.2030, 1, 0, 0, 0, 0, 1, 0, 0, 0
									464, C15orf52, hypothetical protein LOC388115, NM_207380, 0.2030, 4, 0, 0, 0, 0, 0, 2, 0, 2
									464, LIX1L, Lix1 homolog (mouse) like, NM_153713, 0.2030, 1, 0, 0, 0, 0, 1, 0, 0, 0
									464, CBFA2T2, core-binding factor - runt domain - alpha subunit, NM_001039709, 0.2030, 4, 0, 0, 0, 0, 0, 1, 0, 3
									464, TPD52, tumor protein D52 isoform 2, NM_001025253, 0.2030, 1, 0, 0, 0, 0, 1, 0, 0, 0
									464, ZNF420, zinc finger protein 420, NM_144689, 0.2030, 1, 0, 0, 0, 0, 1, 0, 0, 0
									464, CDC25B, cell division cycle 25B isoform 2, NM_004358, 0.2030, 1, 0, 0, 0, 0, 1, 0, 0, 0
									464, RAD54L, RAD54-like protein, NM_003579, 0.2030, 1, 0, 0, 0, 0, 1, 0, 0, 0
									464, MRPL16, mitochondrial ribosomal protein L16, NM_017840, 0.2030, 1, 0, 0, 0, 0, 1, 0, 0, 0
									476, SMARCD1, SWI/SNF-related matrix-associated, NM_003076, 0.2020, 2, 0, 0, 0, 0, 0, 2, 0, 0
									476, SLC7A2, solute carrier family 7 - member 2 isoform 1, NM_003046, 0.2020, 2, 0, 0, 0, 0, 0, 1, 1, 0
									478, UBQLN1, ubiquilin 1 isoform 1, NM_013438, 0.2020, 2, 0, 0, 1, 0, 0, 0, 0, 1
									478, ALDH1A1, aldehyde dehydrogenase 1A1, NM_000689, 0.2020, 1, 0, 0, 0, 0, 0, 1, 0, 0
									478, TP53RK, p53-related protein kinase, NM_033550, 0.2020, 1, 0, 0, 0, 0, 0, 1, 0, 0
									481, BAGE2, B melanoma antigen family - member 2, NM_182482, 0.2010, 1, 0, 0, 0, 0, 1, 0, 0, 0
									481, DEDD, death effector domain-containing protein, NM_032998, 0.2010, 1, 0, 0, 0, 0, 1, 0, 0, 0
									481, PMFBP1, polyamine modulated factor 1 binding protein 1, NM_031293, 0.2010, 1, 0, 0, 0, 0, 1, 0, 0, 0
									481, MFN1, mitofusin 1, NM_033540, 0.2010, 1, 0, 0, 0, 0, 1, 0, 0, 0
									481, YBX2, Y box binding protein 2, NM_015982, 0.2010, 1, 0, 0, 0, 0, 1, 0, 0, 0
									481, PDE3B, phosphodiesterase 3B - cGMP-inhibited, NM_000922, 0.2010, 1, 0, 0, 0, 0, 1, 0, 0, 0
									487, PDE4C, phosphodiesterase 4C - cAMP-specific, NM_001098819, 0.2000, 2, 0, 0, 0, 0, 1, 0, 0, 1
									487, CREB3L2, cAMP responsive element binding protein 3-like, NM_194071, 0.2000, 5, 0, 0, 0, 0, 0, 0, 0, 5
									487, PAX2, paired box protein 2 isoform c, NM_003988, 0.2000, 5, 0, 0, 0, 0, 0, 0, 0, 5
									487, PAX2, paired box protein 2 isoform a, NM_003987, 0.2000, 5, 0, 0, 0, 0, 0, 0, 0, 5
									487, PAX2, paired box protein 2 isoform e, NM_003990, 0.2000, 5, 0, 0, 0, 0, 0, 0, 0, 5

## Sheet: sncRNA-U54
Human | UCUGCCU	sncRNA-U54	CUCUGCCUUAAAUGAAUAUCGU
279 conserved targets, with a total of 286 conserved sites. (Table sorted by number and type of sites)
	Targetscan								TargetRANK
Target gene	Gene name	Conserved sites				Links to sites in UTRs
		total	8mer	7mer-m8	7mer-1A				Rank, Gene Name, Gene/Isoform Description, Refseq ID, TargetRank Score, Conserved Seed Matches: 8mer, M8 7mer, A1 7mer, 6mer, Non-conserved Seed Matches: 8mer, M8 7mer, A1 7mer, 6mer
AP3M1	adaptor-related protein complex 3, mu 1 subunit	2	2	0	0	Sites in UTR			1, ENTPD1, ectonucleoside triphosphate diphosphohydrolase 1, NM_001098175, 0.7650, 8, 0, 0, 0, 0, 2, 3, 1, 2
DGKG	diacylglycerol kinase, gamma 90kDa	2	2	0	0	Sites in UTR			2, CABP7, calcium binding protein 7, NM_182527, 0.7610, 9, 0, 0, 0, 1, 1, 5, 0, 2
NFIB	nuclear factor I/B	2	1	1	0	Sites in UTR			3, NFAT5, nuclear factor of activated T-cells 5 isoform c, NM_006599, 0.6430, 4, 0, 0, 1, 0, 0, 1, 1, 1
USP34	ubiquitin specific peptidase 34	2	1	1	0	Sites in UTR			4, ERBB4, v-erb-a erythroblastic leukemia viral oncogene, NM_005235, 0.6290, 6, 0, 1, 0, 0, 0, 1, 1, 3
AQP2	aquaporin 2 (collecting duct)	2	0	2	0	Sites in UTR			5, PRX, periaxin isoform 1, NM_020956, 0.6260, 6, 0, 0, 0, 0, 2, 1, 0, 3
ST8SIA2	ST8 alpha-N-acetyl-neuraminide alpha-2,8-sialyltransferase 2	2	0	2	0	Sites in UTR			6, NAV3, neuron navigator 3, NM_014903, 0.6180, 2, 0, 0, 0, 0, 2, 0, 0, 0
ZNF609	zinc finger protein 609	2	0	2	0	Sites in UTR			7, BACE1, beta-site APP-cleaving enzyme 1 isoform A, NM_012104, 0.6090, 4, 0, 0, 0, 1, 2, 0, 1, 0
AARS2	alanyl-tRNA synthetase 2, mitochondrial (putative)	1	1	0	0	Sites in UTR			8, FUT9, fucosyltransferase 9 (alpha (1 -3), NM_006581, 0.6080, 3, 1, 0, 0, 0, 1, 0, 0, 1
ABHD4	abhydrolase domain containing 4	1	1	0	0	Sites in UTR			9, TPPP, tubulin polymerization promoting protein, NM_007030, 0.5860, 7, 0, 0, 0, 0, 1, 1, 1, 4
ABLIM3	actin binding LIM protein family, member 3	1	1	0	0	Sites in UTR			10, ARL3, ADP-ribosylation factor-like 3, NM_004311, 0.5810, 4, 0, 0, 0, 0, 1, 3, 0, 0
ACADL	acyl-Coenzyme A dehydrogenase, long chain	1	1	0	0	Sites in UTR			11, PRKAB2, AMP-activated protein kinase beta 2, NM_005399, 0.5790, 4, 0, 0, 0, 0, 2, 1, 0, 1
ADORA1	adenosine A1 receptor	1	1	0	0	Sites in UTR			12, AFF2, fragile X mental retardation 2, NM_002025, 0.5700, 5, 0, 0, 0, 2, 1, 1, 1, 0
AFF2	AF4/FMR2 family, member 2	1	1	0	0	Sites in UTR			13, ADAMTS5, ADAM metallopeptidase with thrombospondin type 1, NM_007038, 0.5580, 5, 0, 0, 1, 0, 0, 1, 2, 1
AGPAT9	1-acylglycerol-3-phosphate O-acyltransferase 9	1	1	0	0	Sites in UTR			14, SLC6A6, solute carrier family 6 (neurotransmitter, NM_003043, 0.5530, 8, 0, 0, 0, 0, 0, 4, 1, 3
ANGEL1	angel homolog 1 (Drosophila)	1	1	0	0	Sites in UTR			15, VASH1, vasohibin 1, NM_014909, 0.5430, 7, 0, 0, 2, 0, 1, 1, 1, 2
ANKRD22	ankyrin repeat domain 22	1	1	0	0	Sites in UTR			16, C1orf21, chromosome 1 open reading frame 21, NM_030806, 0.5420, 4, 0, 0, 0, 0, 1, 1, 0, 2
ANKRD50	ankyrin repeat domain 50	1	1	0	0	Sites in UTR			17, CYLD, ubiquitin carboxyl-terminal hydrolase CYLD, NM_001042355, 0.5350, 4, 0, 0, 0, 0, 1, 2, 0, 1
ANKRD52	ankyrin repeat domain 52	1	1	0	0	Sites in UTR			18, SH3PXD2B, SH3 and PX domains 2B, NM_001017995, 0.5340, 7, 0, 0, 0, 0, 1, 3, 0, 3
APPBP2	amyloid beta precursor protein (cytoplasmic tail) binding protein 2	1	1	0	0	Sites in UTR			19, CDK6, cyclin-dependent kinase 6, NM_001259, 0.5240, 6, 0, 1, 0, 0, 1, 1, 0, 3
ARHGAP30	Rho GTPase activating protein 30	1	1	0	0	Sites in UTR			20, SH2B3, SH2B adaptor protein 3, NM_005475, 0.5150, 3, 0, 0, 0, 0, 2, 0, 0, 1
ARIH2	ariadne homolog 2 (Drosophila)	1	1	0	0	Sites in UTR			21, CCDC113, coiled-coil domain containing 113, NM_014157, 0.5120, 5, 0, 0, 0, 0, 1, 2, 1, 1
ARPP-19	cyclic AMP phosphoprotein, 19 kD	1	1	0	0	Sites in UTR			22, PKHD1, polyductin isoform 1, NM_138694, 0.5090, 4, 0, 0, 0, 0, 2, 0, 1, 1
ATG12	ATG12 autophagy related 12 homolog (S. cerevisiae)	1	1	0	0	Sites in UTR			23, EPB41, erythrocyte membrane protein band 4.1, NM_203343, 0.5070, 5, 0, 0, 0, 0, 0, 2, 2, 1
BACE1	beta-site APP-cleaving enzyme 1	1	1	0	0	Sites in UTR			24, NIPBL, delangin isoform A, NM_133433, 0.4990, 2, 0, 0, 0, 0, 1, 0, 1, 0
BBS1	Bardet-Biedl syndrome 1	1	1	0	0	Sites in UTR			25, REPS2, RALBP1 associated Eps domain containing 2, NM_004726, 0.4960, 5, 0, 0, 0, 1, 0, 2, 0, 2
BDH1	3-hydroxybutyrate dehydrogenase, type 1	1	1	0	0	Sites in UTR			26, TXLNB, taxilin beta, NM_153235, 0.4950, 3, 0, 0, 0, 0, 2, 0, 1, 0
BZRAP1	benzodiazapine receptor (peripheral) associated protein 1	1	1	0	0	Sites in UTR			27, PROS1, protein S (alpha), NM_000313, 0.4900, 2, 0, 0, 0, 0, 1, 1, 0, 0
C10orf104	chromosome 10 open reading frame 104	1	1	0	0	Sites in UTR			28, NMNAT2, nicotinamide mononucleotide adenylyltransferase, NM_015039, 0.4890, 4, 0, 0, 0, 0, 2, 1, 0, 1
C11orf41	chromosome 11 open reading frame 41	1	1	0	0	Sites in UTR			29, PDPK1, 3-phosphoinositide dependent protein kinase-1, NM_031268, 0.4870, 5, 0, 0, 0, 0, 0, 2, 2, 1
C11orf79	chromosome 11 open reading frame 79	1	1	0	0	Sites in UTR			30, SMAD2, Sma- and Mad-related protein 2, NM_005901, 0.4850, 3, 0, 0, 0, 0, 1, 0, 2, 0
C12orf4	chromosome 12 open reading frame 4	1	1	0	0	Sites in UTR			31, C1orf216, hypothetical protein LOC127703, NM_152374, 0.4800, 3, 0, 0, 0, 0, 1, 1, 1, 0
C16orf45	chromosome 16 open reading frame 45	1	1	0	0	Sites in UTR			32, C15orf52, hypothetical protein LOC388115, NM_207380, 0.4790, 8, 0, 0, 0, 0, 0, 3, 3, 2
C8orf79	chromosome 8 open reading frame 79	1	1	0	0	Sites in UTR			33, PLXNA2, plexin A2, NM_025179, 0.4790, 5, 0, 0, 0, 0, 1, 1, 2, 1
C9orf58	chromosome 9 open reading frame 58	1	1	0	0	Sites in UTR			34, KIAA1147, hypothetical protein LOC57189, NM_001080392, 0.4740, 3, 0, 0, 0, 0, 2, 1, 0, 0
CA12	carbonic anhydrase XII	1	1	0	0	Sites in UTR			35, SMC1A, structural maintenance of chromosomes 1A, NM_006306, 0.4720, 6, 0, 0, 0, 0, 2, 1, 2, 1
CAPSL	calcyphosine-like	1	1	0	0	Sites in UTR			36, OXNAD1, oxidoreductase NAD-binding domain containing 1, NM_138381, 0.4720, 5, 0, 0, 0, 0, 1, 1, 1, 2
CD28	CD28 molecule	1	1	0	0	Sites in UTR			37, C9orf58, ionized calcium binding adapter molecule 2, NM_031426, 0.4710, 4, 0, 0, 0, 0, 2, 0, 1, 1
CD5L	CD5 molecule-like	1	1	0	0	Sites in UTR			38, MECP2, methyl CpG binding protein 2, NM_004992, 0.4700, 7, 0, 0, 0, 0, 1, 1, 1, 4
CDC42SE1	CDC42 small effector 1	1	1	0	0	Sites in UTR			39, PHLPPL, PH domain and leucine rich repeat protein, NM_015020, 0.4670, 6, 0, 0, 0, 0, 0, 1, 1, 4
CLDN2	claudin 2	1	1	0	0	Sites in UTR			40, CA12, carbonic anhydrase XII isoform 2 precursor, NM_206925, 0.4660, 3, 0, 0, 0, 0, 2, 0, 0, 1
CNP	2',3'-cyclic nucleotide 3' phosphodiesterase	1	1	0	0	Sites in UTR			41, C1orf69, hypothetical protein LOC200205, NM_001010867, 0.4620, 7, 0, 0, 0, 0, 1, 3, 0, 3
DCP1A	DCP1 decapping enzyme homolog A (S. cerevisiae)	1	1	0	0	Sites in UTR			42, PTAR1, protein prenyltransferase alpha subunit repeat, NM_001099666, 0.4600, 6, 0, 0, 0, 0, 1, 0, 2, 3
DICER1	dicer 1, ribonuclease type III	1	1	0	0	Sites in UTR			43, ENPEP, glutamyl aminopeptidase (aminopeptidase A), NM_001977, 0.4580, 3, 0, 0, 0, 0, 1, 1, 0, 1
DIS3	DIS3 mitotic control homolog (S. cerevisiae)	1	1	0	0	Sites in UTR			44, WDR22, WD repeat domain 22, NM_003861, 0.4530, 3, 0, 0, 0, 0, 2, 0, 0, 1
DLGAP2	discs, large (Drosophila) homolog-associated protein 2	1	1	0	0	Sites in UTR			45, KCNK2, potassium channel - subfamily K - member 2 isoform, NM_001017425, 0.4500, 2, 0, 0, 0, 0, 1, 0, 1, 0
DLX3	distal-less homeobox 3	1	1	0	0	Sites in UTR			46, CD164, CD164 molecule - sialomucin, NM_006016, 0.4480, 2, 0, 0, 0, 0, 1, 1, 0, 0
EI24	etoposide induced 2.4 mRNA	1	1	0	0	Sites in UTR			47, CREB3L2, cAMP responsive element binding protein 3-like, NM_194071, 0.4460, 5, 0, 0, 0, 0, 1, 1, 1, 2
EIF1AX	eukaryotic translation initiation factor 1A, X-linked	1	1	0	0	Sites in UTR			48, OAS3, 2'-5'oligoadenylate synthetase 3, NM_006187, 0.4460, 5, 0, 0, 0, 0, 1, 2, 0, 2
EIF2C1	eukaryotic translation initiation factor 2C, 1	1	1	0	0	Sites in UTR			49, ZBTB41, zinc finger and BTB domain containing 41, NM_194314, 0.4460, 3, 0, 0, 0, 0, 0, 1, 1, 1
ENPEP	glutamyl aminopeptidase (aminopeptidase A)	1	1	0	0	Sites in UTR			50, FLJ43582, hypothetical protein LOC389649, NM_207412, 0.4400, 2, 0, 0, 0, 0, 1, 1, 0, 0
EPM2AIP1	EPM2A (laforin) interacting protein 1	1	1	0	0	Sites in UTR			51, IKZF2, helios isoform 1, NM_016260, 0.4390, 2, 0, 0, 0, 0, 2, 0, 0, 0
FAM13A1	family with sequence similarity 13, member A1	1	1	0	0	Sites in UTR			51, AQP2, aquaporin 2, NM_000486, 0.4390, 5, 0, 0, 0, 0, 2, 2, 1, 0
FAM20B	family with sequence similarity 20, member B	1	1	0	0	Sites in UTR			53, DGKG, diacylglycerol kinase gamma isoform 2, NM_001080744, 0.4360, 3, 0, 0, 0, 1, 2, 0, 0, 0
FAM46C	family with sequence similarity 46, member C	1	1	0	0	Sites in UTR			54, TRAM2, translocation-associated membrane protein 2, NM_012288, 0.4350, 4, 0, 0, 0, 0, 1, 0, 1, 2
FGD3	FYVE, RhoGEF and PH domain containing 3	1	1	0	0	Sites in UTR			54, EDAR, ectodysplasin A receptor, NM_022336, 0.4350, 4, 0, 0, 0, 0, 1, 2, 0, 1
FMNL3	formin-like 3	1	1	0	0	Sites in UTR			56, STK3, serine/threonine kinase 3 (STE20 homolog -, NM_006281, 0.4340, 2, 0, 0, 0, 0, 1, 1, 0, 0
FUT9	fucosyltransferase 9 (alpha (1,3) fucosyltransferase)	1	1	0	0	Sites in UTR			57, GREM2, gremlin 2 precursor, NM_022469, 0.4330, 4, 0, 0, 0, 0, 1, 1, 1, 1
GATAD2A	GATA zinc finger domain containing 2A	1	1	0	0	Sites in UTR			58, ANTXR1, tumor endothelial marker 8 isoform 1 precursor, NM_032208, 0.4330, 5, 0, 0, 0, 0, 1, 1, 0, 3
GDAP1	ganglioside-induced differentiation-associated protein 1	1	1	0	0	Sites in UTR			59, FUT4, fucosyltransferase 4, NM_002033, 0.4210, 4, 0, 0, 0, 0, 0, 0, 4, 0
GNAL	guanine nucleotide binding protein (G protein), alpha activating activity polypeptide, olfactory type	1	1	0	0	Sites in UTR			59, FRMD7, nystagmus 1 protein, NM_194277, 0.4210, 2, 0, 0, 0, 0, 1, 0, 1, 0
GPR83	G protein-coupled receptor 83	1	1	0	0	Sites in UTR			61, IGF1R, insulin-like growth factor 1 receptor precursor, NM_000875, 0.4170, 2, 0, 0, 0, 0, 2, 0, 0, 0
GTDC1	glycosyltransferase-like domain containing 1	1	1	0	0	Sites in UTR			62, LMBR1, limb region 1 protein, NM_022458, 0.4120, 2, 0, 0, 0, 0, 1, 1, 0, 0
GTF2E1	general transcription factor IIE, polypeptide 1, alpha 56kDa	1	1	0	0	Sites in UTR			62, BRWD2, bromodomain and WD repeat domain containing 2, NM_018117, 0.4120, 2, 0, 0, 0, 0, 1, 1, 0, 0
HLCS	holocarboxylase synthetase (biotin-(proprionyl-Coenzyme A-carboxylase (ATP-hydrolysing)) ligase)	1	1	0	0	Sites in UTR			64, PRKCI, protein kinase C - iota, NM_002740, 0.4080, 3, 0, 0, 0, 0, 1, 1, 0, 1
HN1L	hematological and neurological expressed 1-like	1	1	0	0	Sites in UTR			65, BPTF, bromodomain PHD finger transcription factor, NM_182641, 0.4070, 2, 0, 0, 1, 0, 1, 0, 0, 0
HTR2C	5-hydroxytryptamine (serotonin) receptor 2C	1	1	0	0	Sites in UTR			66, C17orf85, ELG protein, NM_018553, 0.4060, 2, 0, 0, 0, 0, 0, 1, 1, 0
IER5L	immediate early response 5-like	1	1	0	0	Sites in UTR			67, ZNF81, zinc finger protein 81, NM_007137, 0.4050, 3, 0, 0, 0, 0, 1, 1, 1, 0
IGF1R	insulin-like growth factor 1 receptor	1	1	0	0	Sites in UTR			68, SIDT1, SID1 transmembrane family - member 1, NM_017699, 0.4030, 3, 0, 0, 0, 0, 2, 0, 1, 0
IRAK2	interleukin-1 receptor-associated kinase 2	1	1	0	0	Sites in UTR			68, RNF43, ring finger protein 43, NM_017763, 0.4030, 4, 0, 0, 0, 0, 1, 0, 1, 2
IREB2	iron-responsive element binding protein 2	1	1	0	0	Sites in UTR			70, VCPIP1, valosin containing protein (p97)/p47 complex, NM_025054, 0.3990, 2, 0, 0, 0, 0, 1, 1, 0, 0
KCNJ16	potassium inwardly-rectifying channel, subfamily J, member 16	1	1	0	0	Sites in UTR			71, TCF4, transcription factor 4 isoform a, NM_001083962, 0.3980, 2, 0, 0, 0, 0, 1, 0, 1, 0
KCNK3	potassium channel, subfamily K, member 3	1	1	0	0	Sites in UTR			72, LRRTM2, leucine rich repeat transmembrane neuronal 2, NM_015564, 0.3940, 5, 0, 0, 0, 0, 0, 1, 2, 2
KCNT2	potassium channel, subfamily T, member 2	1	1	0	0	Sites in UTR			72, AP3M1, adaptor-related protein complex 3 - mu 1 subunit, NM_207012, 0.3940, 3, 0, 0, 0, 0, 2, 1, 0, 0
KIAA0319	KIAA0319	1	1	0	0	Sites in UTR			74, PIP5K1A, phosphatidylinositol-4-phosphate 5-kinase - type, NM_003557, 0.3920, 2, 0, 0, 0, 0, 1, 1, 0, 0
KIAA0574	KIAA0574 protein	1	1	0	0	Sites in UTR			75, BACH2, BTB and CNC homology 1 - basic leucine zipper, NM_021813, 0.3910, 4, 0, 0, 0, 0, 1, 1, 0, 2
KLF13	Kruppel-like factor 13	1	1	0	0	Sites in UTR			76, ZNF652, zinc finger protein 652, NM_014897, 0.3900, 4, 0, 0, 0, 0, 1, 2, 0, 1
KREMEN1	kringle containing transmembrane protein 1	1	1	0	0	Sites in UTR			77, NF2, neurofibromin 2 isoform 7, NM_181830, 0.3880, 3, 0, 0, 0, 0, 2, 0, 1, 0
LDLR	low density lipoprotein receptor (familial hypercholesterolemia)	1	1	0	0	Sites in UTR			77, NF2, neurofibromin 2 isoform 1, NM_000268, 0.3880, 3, 0, 0, 0, 0, 2, 0, 1, 0
LHFPL2	lipoma HMGIC fusion partner-like 2	1	1	0	0	Sites in UTR			77, NF2, neurofibromin 2 isoform 2, NM_181832, 0.3880, 3, 0, 0, 0, 0, 2, 0, 1, 0
MACF1	microtubule-actin crosslinking factor 1	1	1	0	0	Sites in UTR			80, BCL6, B-cell lymphoma 6 protein, NM_001706, 0.3880, 3, 0, 2, 0, 1, 0, 0, 0, 0
MAGEA5	melanoma antigen family A, 5	1	1	0	0	Sites in UTR			81, PKNOX2, PBX/knotted 1 homeobox 2, NM_022062, 0.3860, 4, 1, 0, 0, 0, 0, 1, 0, 2
MED1	mediator complex subunit 1	1	1	0	0	Sites in UTR			82, PYGO2, pygopus homolog 2, NM_138300, 0.3840, 3, 1, 0, 0, 0, 0, 0, 2, 0
MEIS1	Meis homeobox 1	1	1	0	0	Sites in UTR			83, MTCP1, mature T-cell proliferation 1 isoform p13, NM_001018025, 0.3820, 2, 0, 0, 0, 0, 2, 0, 0, 0
MEX3A	mex-3 homolog A (C. elegans)	1	1	0	0	Sites in UTR			83, TMEPAI, transmembrane prostate androgen-induced protein, NM_020182, 0.3820, 4, 0, 0, 0, 0, 1, 0, 2, 1
MGAT3	mannosyl (beta-1,4-)-glycoprotein beta-1,4-N-acetylglucosaminyltransferase	1	1	0	0	Sites in UTR			85, OLIG1, oligodendrocyte transcription factor 1, NM_138983, 0.3800, 3, 0, 0, 0, 0, 2, 0, 0, 1
MGC13057	hypothetical protein MGC13057	1	1	0	0	Sites in UTR			86, CDC42SE1, CDC42 small effector 1, NM_020239, 0.3790, 2, 1, 0, 0, 0, 0, 0, 1, 0
MLL	myeloid/lymphoid or mixed-lineage leukemia (trithorax homolog, Drosophila)	1	1	0	0	Sites in UTR			86, C8orf79, hypothetical protein LOC57604 isoform 1, NM_020844, 0.3790, 3, 0, 0, 0, 0, 2, 1, 0, 0
MTCP1	mature T-cell proliferation 1	1	1	0	0	Sites in UTR			88, JPH1, junctophilin 1, NM_020647, 0.3770, 2, 0, 0, 0, 0, 1, 1, 0, 0
MTX3	metaxin 3	1	1	0	0	Sites in UTR			88, PSD3, ADP-ribosylation factor guanine nucleotide, NM_015310, 0.3770, 4, 0, 0, 0, 0, 1, 1, 0, 2
MYST3	MYST histone acetyltransferase (monocytic leukemia) 3	1	1	0	0	Sites in UTR			90, NCOA1, nuclear receptor coactivator 1 isoform 3, NM_147233, 0.3770, 2, 1, 0, 0, 1, 0, 0, 0, 0
NCOA1	nuclear receptor coactivator 1	1	1	0	0	Sites in UTR			90, NCOA1, nuclear receptor coactivator 1 isoform 2, NM_147223, 0.3770, 2, 1, 0, 0, 1, 0, 0, 0, 0
NKX2-3	NK2 transcription factor related, locus 3 (Drosophila)	1	1	0	0	Sites in UTR			90, TRIM33, tripartite motif-containing 33 protein isoform, NM_033020, 0.3770, 2, 0, 0, 0, 1, 1, 0, 0, 0
NR4A2	nuclear receptor subfamily 4, group A, member 2	1	1	0	0	Sites in UTR			90, PTEN, phosphatase and tensin homolog, NM_000314, 0.3770, 2, 1, 0, 0, 1, 0, 0, 0, 0
NRG4	neuregulin 4	1	1	0	0	Sites in UTR			90, IREB2, iron-responsive element binding protein 2, NM_004136, 0.3770, 2, 0, 0, 0, 0, 1, 0, 0, 1
NRL	neural retina leucine zipper	1	1	0	0	Sites in UTR			90, PALLD, palladin, NM_016081, 0.3770, 2, 0, 0, 0, 0, 1, 0, 0, 1
NRP2	neuropilin 2	1	1	0	0	Sites in UTR			96, PLCXD3, phosphatidylinositol-specific phospholipase C - X, NM_001005473, 0.3760, 5, 0, 0, 0, 0, 0, 2, 0, 3
OPN5	opsin 5	1	1	0	0	Sites in UTR			97, VAPA, vesicle-associated membrane protein-associated, NM_194434, 0.3730, 4, 0, 0, 1, 0, 0, 2, 0, 1
PAFAH1B1	platelet-activating factor acetylhydrolase, isoform Ib, alpha subunit 45kDa	1	1	0	0	Sites in UTR			98, B3GALNT1, UDP-Gal:betaGlcNAc beta, NM_003781, 0.3720, 2, 0, 0, 0, 0, 1, 0, 1, 0
PALM2	paralemmin 2	1	1	0	0	Sites in UTR			99, FAM53B, hypothetical protein LOC9679, NM_014661, 0.3700, 8, 0, 0, 0, 0, 0, 2, 1, 5
PI15	peptidase inhibitor 15	1	1	0	0	Sites in UTR			99, POMT2, putative protein O-mannosyltransferase, NM_013382, 0.3700, 5, 0, 0, 0, 0, 0, 2, 1, 2
PKNOX2	PBX/knotted 1 homeobox 2	1	1	0	0	Sites in UTR			99, SORCS1, SORCS receptor 1 isoform a, NM_052918, 0.3700, 2, 0, 0, 0, 0, 1, 1, 0, 0
PTCHD1	patched domain containing 1	1	1	0	0	Sites in UTR			99, IRAK1, interleukin-1 receptor-associated kinase 1, NM_001569, 0.3700, 5, 0, 0, 0, 0, 1, 1, 0, 3
PTEN	phosphatase and tensin homolog (mutated in multiple advanced cancers 1)	1	1	0	0	Sites in UTR			99, SORCS1, SORCS receptor 1 isoform b, NM_001013031, 0.3700, 2, 0, 0, 0, 0, 1, 1, 0, 0
PTPRT	protein tyrosine phosphatase, receptor type, T	1	1	0	0	Sites in UTR			99, RAVER2, ribonucleoprotein - PTB-binding 2, NM_018211, 0.3700, 2, 0, 0, 0, 0, 1, 0, 1, 0
PYGO2	pygopus homolog 2 (Drosophila)	1	1	0	0	Sites in UTR			99, FRS2, fibroblast growth factor receptor substrate 2, NM_006654, 0.3700, 2, 0, 0, 0, 0, 1, 1, 0, 0
RARB	retinoic acid receptor, beta	1	1	0	0	Sites in UTR			106, USP14, ubiquitin specific protease 14 isoform b, NM_001037334, 0.3690, 3, 0, 0, 0, 0, 1, 0, 1, 1
RAVER2	ribonucleoprotein, PTB-binding 2	1	1	0	0	Sites in UTR			107, PCGF5, polycomb group ring finger 5, NM_032373, 0.3680, 2, 0, 0, 0, 0, 0, 2, 0, 0
RCC2	regulator of chromosome condensation 2	1	1	0	0	Sites in UTR			108, ZMPSTE24, zinc metalloproteinase STE24, NM_005857, 0.3660, 2, 0, 0, 1, 0, 0, 0, 1, 0
RTKN2	rhotekin 2	1	1	0	0	Sites in UTR			109, LONRF2, LON peptidase N-terminal domain and ring finger, NM_198461, 0.3630, 7, 0, 0, 0, 0, 2, 0, 2, 3
SEC14L5	SEC14-like 5 (S. cerevisiae)	1	1	0	0	Sites in UTR			110, LOC389834, hypothetical protein LOC389834, NM_001013655, 0.3620, 2, 0, 0, 0, 0, 1, 1, 0, 0
SEMA4C	sema domain, immunoglobulin domain (Ig), transmembrane domain (TM) and short cytoplasmic domain, (semaphorin) 4C	1	1	0	0	Sites in UTR			111, ICHTHYIN, ichthyin protein, NM_001099287, 0.3610, 4, 0, 0, 0, 0, 1, 0, 3, 0
2006-09-01	septin 6	1	1	0	0	Sites in UTR			111, HN1L, chromosome 16 open reading frame 34, NM_144570, 0.3610, 2, 0, 0, 0, 0, 2, 0, 0, 0
SESN2	sestrin 2	1	1	0	0	Sites in UTR			111, SETBP1, SET binding protein 1, NM_015559, 0.3610, 2, 0, 0, 0, 0, 2, 0, 0, 0
SH2B3	SH2B adaptor protein 3	1	1	0	0	Sites in UTR			111, LHX6, LIM homeobox protein 6 isoform 2, NM_199160, 0.3610, 3, 0, 0, 0, 1, 1, 0, 0, 1
SLC25A1	solute carrier family 25 (mitochondrial carrier; citrate transporter), member 1	1	1	0	0	Sites in UTR			111, LHX6, LIM homeobox protein 6 isoform 1, NM_014368, 0.3610, 3, 0, 0, 0, 1, 1, 0, 0, 1
SLC25A36	solute carrier family 25, member 36	1	1	0	0	Sites in UTR			116, CHRNB2, neuronal nicotinic acetylcholine receptor beta 2, NM_000748, 0.3600, 8, 0, 0, 0, 0, 1, 0, 0, 7
SLC2A4RG	SLC2A4 regulator	1	1	0	0	Sites in UTR			117, KIAA1644, hypothetical protein LOC85352, NM_001099294, 0.3600, 4, 0, 0, 0, 0, 2, 2, 0, 0
SLC30A7	solute carrier family 30 (zinc transporter), member 7	1	1	0	0	Sites in UTR			118, MOCS2, molybdopterin synthase small subunit MOCS2A, NM_176806, 0.3570, 2, 0, 0, 0, 0, 1, 0, 1, 0
SLC5A12	solute carrier family 5 (sodium/glucose cotransporter), member 12	1	1	0	0	Sites in UTR			119, SETD7, SET domain-containing protein 7, NM_030648, 0.3560, 2, 0, 0, 0, 0, 1, 1, 0, 0
SNRPE	small nuclear ribonucleoprotein polypeptide E	1	1	0	0	Sites in UTR			120, PAK2, p21-activated kinase 2, NM_002577, 0.3540, 3, 0, 0, 0, 0, 1, 0, 1, 1
SP1	Sp1 transcription factor	1	1	0	0	Sites in UTR			121, C7orf41, hypothetical protein LOC222166, NM_152793, 0.3530, 6, 0, 0, 0, 0, 0, 2, 0, 4
SPSB1	splA/ryanodine receptor domain and SOCS box containing 1	1	1	0	0	Sites in UTR			122, SPIN3, spindlin family - member 3, NM_001010862, 0.3520, 4, 0, 0, 0, 0, 1, 1, 1, 1
SRGAP3	SLIT-ROBO Rho GTPase activating protein 3	1	1	0	0	Sites in UTR			123, KIF5C, kinesin family member 5C, NM_004522, 0.3520, 4, 0, 0, 0, 0, 0, 2, 1, 1
TBC1D10A	TBC1 domain family, member 10A	1	1	0	0	Sites in UTR			123, RBM33, RNA binding motif protein 33 isoform 2, NM_053043, 0.3520, 3, 0, 0, 0, 0, 0, 2, 0, 1
TCF15	transcription factor 15 (basic helix-loop-helix)	1	1	0	0	Sites in UTR			125, SYVN1, synoviolin 1 isoform a, NM_032431, 0.3510, 2, 0, 0, 0, 0, 1, 0, 1, 0
THAP9	THAP domain containing 9	1	1	0	0	Sites in UTR			126, LRRC4, leucine rich repeat containing 4, NM_022143, 0.3500, 2, 0, 0, 0, 0, 0, 1, 1, 0
TIA1	TIA1 cytotoxic granule-associated RNA binding protein	1	1	0	0	Sites in UTR			126, VGLL2, vestigial-like 2 isoform 2, NM_153453, 0.3500, 2, 0, 1, 0, 0, 0, 0, 1, 0
TLK2	tousled-like kinase 2	1	1	0	0	Sites in UTR			126, VGLL2, vestigial-like 2 isoform 1, NM_182645, 0.3500, 2, 0, 1, 0, 0, 0, 0, 1, 0
TNFAIP8L3	tumor necrosis factor, alpha-induced protein 8-like 3	1	1	0	0	Sites in UTR			126, PRPF4B, serine/threonine-protein kinase PRP4K, NM_003913, 0.3500, 2, 0, 0, 0, 0, 0, 1, 1, 0
TP53RK	TP53 regulating kinase	1	1	0	0	Sites in UTR			130, PLSCR4, phospholipid scramblase 4, NM_020353, 0.3490, 2, 0, 0, 0, 0, 1, 1, 0, 0
TRIM33	tripartite motif-containing 33	1	1	0	0	Sites in UTR			131, WDR51B, WD repeat domain 51B, NM_172240, 0.3490, 2, 0, 0, 0, 0, 1, 0, 0, 1
TTBK1	tau tubulin kinase 1	1	1	0	0	Sites in UTR			131, QKI, quaking homolog - KH domain RNA binding isoform, NM_206855, 0.3490, 2, 0, 0, 0, 1, 1, 0, 0, 0
UPF2	UPF2 regulator of nonsense transcripts homolog (yeast)	1	1	0	0	Sites in UTR			131, ARHGAP11A, Rho GTPase activating protein 11A isoform 1, NM_014783, 0.3490, 2, 0, 0, 0, 0, 1, 0, 0, 1
USP20	ubiquitin specific peptidase 20	1	1	0	0	Sites in UTR			131, SNRPE, small nuclear ribonucleoprotein polypeptide E, NM_003094, 0.3490, 2, 0, 1, 0, 0, 1, 0, 0, 0
USP48	ubiquitin specific peptidase 48	1	1	0	0	Sites in UTR			131, LASS3, LAG1 longevity assurance homolog 3, NM_178842, 0.3490, 2, 0, 0, 0, 0, 1, 0, 0, 1
VCPIP1	valosin containing protein (p97)/p47 complex interacting protein 1	1	1	0	0	Sites in UTR			136, MDGA1, MAM domain containing, NM_153487, 0.3480, 3, 0, 0, 0, 0, 1, 0, 1, 1
WDR22	WD repeat domain 22	1	1	0	0	Sites in UTR			137, ABHD2, alpha/beta hydrolase domain containing protein, NM_007011, 0.3470, 7, 0, 0, 0, 0, 0, 3, 2, 2
XYLB	xylulokinase homolog (H. influenzae)	1	1	0	0	Sites in UTR			138, HMG20A, high-mobility group 20A, NM_018200, 0.3460, 4, 0, 0, 1, 0, 0, 1, 1, 1
XYLT1	xylosyltransferase I	1	1	0	0	Sites in UTR			139, RAB37, RAB37 - member RAS oncogene family isoform 3, NM_175738, 0.3460, 3, 1, 0, 0, 0, 0, 1, 0, 1
ZFAND5	zinc finger, AN1-type domain 5	1	1	0	0	Sites in UTR			140, P15RS, hypothetical protein FLJ10656, NM_018170, 0.3450, 3, 0, 0, 0, 0, 0, 2, 0, 1
ZNF165	zinc finger protein 165	1	1	0	0	Sites in UTR			141, CDC2L6, cell division cycle 2-like 6 (CDK8-like), NM_015076, 0.3440, 2, 0, 0, 0, 0, 1, 0, 1, 0
ZNF192	zinc finger protein 192	1	1	0	0	Sites in UTR			142, HTR2C, 5-hydroxytryptamine (serotonin) receptor 2C, NM_000868, 0.3420, 2, 0, 0, 0, 0, 1, 0, 1, 0
ZNF652	zinc finger protein 652	1	1	0	0	Sites in UTR			142, C11orf41, hypothetical protein LOC25758, NM_012194, 0.3420, 2, 0, 0, 0, 0, 1, 0, 1, 0
ARHGEF9	Cdc42 guanine nucleotide exchange factor (GEF) 9	1	0	1	0	Sites in UTR			144, OPN5, opsin 5 isoform 1, NM_181744, 0.3390, 3, 0, 0, 0, 0, 1, 0, 0, 2
ATP1A2	ATPase, Na+/K+ transporting, alpha 2 (+) polypeptide	1	0	1	0	Sites in UTR			145, CSTF3, cleavage stimulation factor subunit 3 isoform 1, NM_001326, 0.3380, 2, 0, 0, 1, 0, 0, 0, 1, 0
ATXN7L3	ataxin 7-like 3	1	0	1	0	Sites in UTR			145, SHOX2, short stature homeobox 2 isoform b, NM_003030, 0.3380, 2, 0, 0, 0, 0, 0, 0, 2, 0
BBS4	Bardet-Biedl syndrome 4	1	0	1	0	Sites in UTR			147, TMF1, TATA element modulatory factor 1, NM_007114, 0.3380, 2, 0, 0, 0, 0, 0, 0, 2, 0
C10orf132	chromosome 10 open reading frame 132	1	0	1	0	Sites in UTR			148, NR4A3, nuclear receptor subfamily 4 - group A - member 3, NM_173198, 0.3370, 1, 0, 0, 0, 0, 1, 0, 0, 0
C10orf35	chromosome 10 open reading frame 35	1	0	1	0	Sites in UTR			148, SP4, Sp4 transcription factor, NM_003112, 0.3370, 1, 0, 0, 0, 0, 1, 0, 0, 0
C14orf119	chromosome 14 open reading frame 119	1	0	1	0	Sites in UTR			148, SLC25A46, solute carrier family 25 - member 46, NM_138773, 0.3370, 1, 0, 0, 0, 0, 1, 0, 0, 0
C2orf30	chromosome 2 open reading frame 30	1	0	1	0	Sites in UTR			148, PABPC5, poly(A) binding protein - cytoplasmic 5, NM_080832, 0.3370, 1, 0, 0, 0, 0, 1, 0, 0, 0
CACNA1I	calcium channel, voltage-dependent, T type, alpha 1I subunit	1	0	1	0	Sites in UTR			148, PLEKHK1, pleckstrin homology domain containing - family K, NM_145307, 0.3370, 1, 0, 0, 0, 0, 1, 0, 0, 0
CADM3	cell adhesion molecule 3	1	0	1	0	Sites in UTR			148, FAM13A1, family with sequence similarity 13 - member A1, NM_001015045, 0.3370, 1, 1, 0, 0, 0, 0, 0, 0, 0
CORO2B	coronin, actin binding protein, 2B	1	0	1	0	Sites in UTR			148, ZDHHC17, huntingtin interacting protein 14, NM_015336, 0.3370, 1, 0, 0, 0, 0, 1, 0, 0, 0
DDX3X	DEAD (Asp-Glu-Ala-Asp) box polypeptide 3, X-linked	1	0	1	0	Sites in UTR			155, ACVR2B, activin A type IIB receptor precursor, NM_001106, 0.3360, 5, 0, 0, 0, 0, 0, 1, 1, 3
DES	desmin	1	0	1	0	Sites in UTR			156, KIAA1546, hypothetical protein LOC54790, NM_017628, 0.3320, 3, 0, 0, 0, 0, 1, 0, 1, 1
DPY19L1	dpy-19-like 1 (C. elegans)	1	0	1	0	Sites in UTR			157, IGFBP5, insulin-like growth factor binding protein 5, NM_000599, 0.3320, 6, 0, 0, 0, 0, 0, 3, 0, 3
EFNB1	ephrin-B1	1	0	1	0	Sites in UTR			157, ETV1, ets variant gene 1, NM_004956, 0.3320, 3, 0, 0, 0, 0, 1, 0, 1, 1
ERBB4	v-erb-a erythroblastic leukemia viral oncogene homolog 4 (avian)	1	0	1	0	Sites in UTR			159, LEP, leptin precursor, NM_000230, 0.3310, 4, 0, 0, 0, 0, 0, 2, 1, 1
FBXO41	F-box protein 41	1	0	1	0	Sites in UTR			159, KIAA0494, hypothetical protein LOC9813, NM_014774, 0.3310, 3, 0, 1, 0, 0, 0, 1, 0, 1
FIGNL2	fidgetin-like 2	1	0	1	0	Sites in UTR			161, SRGAP3, SLIT-ROBO Rho GTPase activating protein 3, NM_014850, 0.3300, 4, 0, 0, 0, 0, 1, 0, 0, 3
GJB1	gap junction protein, beta 1, 32kDa	1	0	1	0	Sites in UTR			162, DIRAS2, Di-Ras2, NM_017594, 0.3290, 3, 0, 0, 0, 0, 2, 0, 1, 0
IFFO	intermediate filament family orphan	1	0	1	0	Sites in UTR			163, PFKFB4, 6-phosphofructo-2-kinase/fructose-2 -, NM_004567, 0.3290, 2, 0, 0, 0, 0, 1, 0, 1, 0
IL13	interleukin 13	1	0	1	0	Sites in UTR			163, GPR107, G protein-coupled receptor 107, NM_020960, 0.3290, 4, 0, 0, 0, 0, 1, 0, 1, 2
IQSEC2	IQ motif and Sec7 domain 2	1	0	1	0	Sites in UTR			165, TCL6, T-cell leukemia/lymphoma 6 isoform TCL6c1, NM_020553, 0.3260, 3, 0, 0, 0, 0, 1, 1, 1, 0
JARID1C	jumonji, AT rich interactive domain 1C	1	0	1	0	Sites in UTR			166, ESR1, estrogen receptor 1, NM_000125, 0.3240, 4, 0, 0, 0, 0, 0, 2, 1, 1
JMJD2A	jumonji domain containing 2A	1	0	1	0	Sites in UTR			167, TK2, thymidine kinase 2 - mitochondrial, NM_004614, 0.3230, 4, 0, 0, 0, 0, 1, 1, 0, 2
JPH4	junctophilin 4	1	0	1	0	Sites in UTR			167, C20orf11, chromosome 20 open reading frame 11, NM_017896, 0.3230, 4, 0, 0, 0, 0, 0, 2, 1, 1
KDELR1	KDEL (Lys-Asp-Glu-Leu) endoplasmic reticulum protein retention receptor 1	1	0	1	0	Sites in UTR			167, FAM46C, hypothetical protein LOC54855, NM_017709, 0.3230, 4, 0, 0, 0, 0, 1, 0, 1, 2
KIAA0494	KIAA0494	1	0	1	0	Sites in UTR			167, CD302, CD302 molecule, NM_014880, 0.3230, 4, 0, 0, 0, 0, 1, 0, 0, 3
LIMD2	LIM domain containing 2	1	0	1	0	Sites in UTR			167, NR2C2, nuclear receptor subfamily 2 - group C - member 2, NM_003298, 0.3230, 3, 0, 0, 0, 0, 2, 0, 0, 1
LOC387856	similar to expressed sequence AI836003	1	0	1	0	Sites in UTR			172, MTMR15, myotubularin related protein 15, NM_014967, 0.3220, 2, 0, 0, 0, 0, 0, 1, 1, 0
LRP6	low density lipoprotein receptor-related protein 6	1	0	1	0	Sites in UTR			172, FLJ39531, hypothetical protein LOC400360, NM_207445, 0.3220, 2, 0, 0, 0, 0, 1, 0, 1, 0
MAP6	microtubule-associated protein 6	1	0	1	0	Sites in UTR			172, LOC129607, thymidylate kinase family LPS-inducible member, NM_207315, 0.3220, 2, 0, 0, 0, 0, 0, 1, 1, 0
MAP7D1	MAP7 domain containing 1	1	0	1	0	Sites in UTR			175, NAP1L5, nucleosome assembly protein 1-like 5, NM_153757, 0.3210, 2, 0, 0, 0, 0, 1, 0, 0, 1
MAPKAP1	mitogen-activated protein kinase associated protein 1	1	0	1	0	Sites in UTR			175, SEPN1, selenoprotein N - 1 isoform 1 precursor, NM_020451, 0.3210, 5, 0, 0, 0, 0, 0, 2, 1, 2
MARK4	MAP/microtubule affinity-regulating kinase 4	1	0	1	0	Sites in UTR			175, MLL, myeloid/lymphoid or mixed-lineage leukemia, NM_005933, 0.3210, 2, 0, 0, 0, 1, 1, 0, 0, 0
NAT5	N-acetyltransferase 5	1	0	1	0	Sites in UTR			175, PTCHD1, patched domain containing 1, NM_173495, 0.3210, 2, 0, 0, 0, 0, 1, 0, 0, 1
NONO	non-POU domain containing, octamer-binding	1	0	1	0	Sites in UTR			175, PGBD5, piggyBac transposable element derived 5, NM_024554, 0.3210, 5, 0, 0, 1, 0, 0, 2, 0, 2
P2RX1	purinergic receptor P2X, ligand-gated ion channel, 1	1	0	1	0	Sites in UTR			175, MGC57359, hypothetical protein LOC441272, NM_001004351, 0.3210, 2, 0, 0, 0, 0, 1, 0, 0, 1
PDE11A	phosphodiesterase 11A	1	0	1	0	Sites in UTR			175, LOC116236, hypothetical protein LOC116236, NM_198147, 0.3210, 2, 0, 0, 0, 0, 1, 0, 0, 1
PDP2	pyruvate dehydrogenase phosphatase isoenzyme 2	1	0	1	0	Sites in UTR			182, CSNK1G1, casein kinase 1 - gamma 1, NM_022048, 0.3200, 7, 0, 0, 0, 1, 1, 0, 0, 5
PIP5K1A	phosphatidylinositol-4-phosphate 5-kinase, type I, alpha	1	0	1	0	Sites in UTR			183, TRPS1, zinc finger transcription factor TRPS1, NM_014112, 0.3190, 3, 0, 0, 0, 0, 0, 1, 1, 1
PRICKLE2	prickle homolog 2 (Drosophila)	1	0	1	0	Sites in UTR			184, ABHD4, abhydrolase domain containing 4, NM_022060, 0.3180, 3, 1, 0, 0, 0, 0, 1, 0, 1
PSMF1	proteasome (prosome, macropain) inhibitor subunit 1 (PI31)	1	0	1	0	Sites in UTR			185, SERF2, small EDRK-rich factor 2, NM_001018108, 0.3180, 3, 0, 0, 0, 0, 1, 0, 0, 2
RAD1	RAD1 homolog (S. pombe)	1	0	1	0	Sites in UTR			185, PDP2, pyruvate dehydrogenase phosphatase isoenzyme 2, NM_020786, 0.3180, 2, 0, 1, 0, 0, 1, 0, 0, 0
RAD23B	RAD23 homolog B (S. cerevisiae)	1	0	1	0	Sites in UTR			187, SEMA3E, semaphorin 3E, NM_012431, 0.3180, 2, 0, 0, 0, 0, 0, 2, 0, 0
RANBP10	RAN binding protein 10	1	0	1	0	Sites in UTR			188, RAD23B, UV excision repair protein RAD23 homolog B, NM_002874, 0.3170, 3, 0, 1, 0, 0, 0, 0, 0, 2
SCML4	sex comb on midleg-like 4 (Drosophila)	1	0	1	0	Sites in UTR			189, UBN1, ubinuclein 1, NM_001079514, 0.3160, 4, 0, 0, 0, 0, 0, 1, 1, 2
SFRP4	secreted frizzled-related protein 4	1	0	1	0	Sites in UTR			190, PAG1, phosphoprotein associated with glycosphingolipid, NM_018440, 0.3120, 4, 0, 0, 0, 0, 1, 2, 0, 1
SFXN3	sideroflexin 3	1	0	1	0	Sites in UTR			190, GDF11, growth differentiation factor 11, NM_005811, 0.3120, 2, 0, 0, 0, 0, 1, 1, 0, 0
SLCO2B1	solute carrier organic anion transporter family, member 2B1	1	0	1	0	Sites in UTR			192, STXBP4, syntaxin binding protein 4, NM_178509, 0.3120, 2, 0, 0, 0, 0, 0, 2, 0, 0
SMAD4	SMAD family member 4	1	0	1	0	Sites in UTR			193, KSR2, kinase suppressor of ras 2, NM_173598, 0.3100, 8, 0, 0, 0, 0, 0, 5, 0, 3
SPR	sepiapterin reductase (7,8-dihydrobiopterin:NADP+ oxidoreductase)	1	0	1	0	Sites in UTR			193, ZNF346, zinc finger protein 346, NM_012279, 0.3100, 3, 0, 0, 0, 0, 1, 1, 0, 1
SPRY3	sprouty homolog 3 (Drosophila)	1	0	1	0	Sites in UTR			195, C12orf29, hypothetical protein LOC91298, NM_001009894, 0.3090, 1, 0, 0, 0, 0, 1, 0, 0, 0
STAT5B	signal transducer and activator of transcription 5B	1	0	1	0	Sites in UTR			195, ZNF2, zinc finger protein 2 isoform b, NM_001017396, 0.3090, 1, 0, 0, 0, 0, 1, 0, 0, 0
TMEM154	transmembrane protein 154	1	0	1	0	Sites in UTR			195, IFT57, estrogen-related receptor beta like 1, NM_018010, 0.3090, 1, 0, 0, 0, 0, 1, 0, 0, 0
TSPAN6	tetraspanin 6	1	0	1	0	Sites in UTR			195, ARIH2, ariadne homolog 2, NM_006321, 0.3090, 3, 0, 0, 0, 0, 1, 1, 0, 1
UBN1	ubinuclein 1	1	0	1	0	Sites in UTR			195, XRCC6BP1, XRCC6 binding protein 1, NM_033276, 0.3090, 1, 0, 0, 0, 0, 1, 0, 0, 0
UNC5D	unc-5 homolog D (C. elegans)	1	0	1	0	Sites in UTR			195, ACADL, acyl-Coenzyme A dehydrogenase - long chain, NM_001608, 0.3090, 1, 0, 0, 0, 0, 1, 0, 0, 0
VISA	virus-induced signaling adapter	1	0	1	0	Sites in UTR			195, TAPT1, transmembrane anterior posterior transformation, NM_153365, 0.3090, 1, 0, 0, 0, 0, 1, 0, 0, 0
ZMYM3	zinc finger, MYM-type 3	1	0	1	0	Sites in UTR			195, C1orf141, hypothetical protein LOC400757, NM_001013674, 0.3090, 1, 0, 0, 0, 0, 1, 0, 0, 0
ADAMTS5	ADAM metallopeptidase with thrombospondin type 1 motif, 5 (aggrecanase-2)	1	0	0	1	Sites in UTR			195, LYSMD3, LysM - putative peptidoglycan-binding - domain, NM_198273, 0.3090, 1, 0, 0, 0, 0, 1, 0, 0, 0
BTN3A2	butyrophilin, subfamily 3, member A2	1	0	0	1	Sites in UTR			195, KCNT2, potassium channel - subfamily T - member 2, NM_198503, 0.3090, 1, 0, 0, 0, 0, 1, 0, 0, 0
C11orf57	chromosome 11 open reading frame 57	1	0	0	1	Sites in UTR			195, IL15, interleukin 15 preproprotein, NM_172174, 0.3090, 1, 0, 0, 0, 0, 1, 0, 0, 0
C14orf115	chromosome 14 open reading frame 115	1	0	0	1	Sites in UTR			195, MYBL1, v-myb myeloblastosis viral oncogene homolog, NM_001080416, 0.3090, 1, 0, 0, 0, 0, 1, 0, 0, 0
C20orf77	chromosome 20 open reading frame 77	1	0	0	1	Sites in UTR			195, ZBTB1, zinc finger and BTB domain containing 1, NM_014950, 0.3090, 1, 0, 0, 0, 0, 1, 0, 0, 0
C2orf44	chromosome 2 open reading frame 44	1	0	0	1	Sites in UTR			195, GTF2E1, general transcription factor IIE - polypeptide 1 -, NM_005513, 0.3090, 1, 0, 0, 0, 0, 1, 0, 0, 0
CHSY1	chondroitin sulfate synthase 1	1	0	0	1	Sites in UTR			195, UBE2Q2, ubiquitin-conjugating enzyme E2Q (putative) 2, NM_173469, 0.3090, 1, 0, 0, 0, 0, 1, 0, 0, 0
CLEC16A	C-type lectin domain family 16, member A	1	0	0	1	Sites in UTR			195, ALS2CR8, amyotrophic lateral sclerosis 2 (juvenile), NM_024744, 0.3090, 1, 0, 0, 0, 0, 1, 0, 0, 0
CLIC4	chloride intracellular channel 4	1	0	0	1	Sites in UTR			195, HECA, headcase, NM_016217, 0.3090, 1, 0, 0, 0, 0, 1, 0, 0, 0
COL11A1	collagen, type XI, alpha 1	1	0	0	1	Sites in UTR			195, GYS2, glycogen synthase 2 (liver), NM_021957, 0.3090, 1, 0, 0, 0, 0, 1, 0, 0, 0
COPS2	COP9 constitutive photomorphogenic homolog subunit 2 (Arabidopsis)	1	0	0	1	Sites in UTR			213, ABR, active breakpoint cluster region-related, NM_001092, 0.3080, 4, 0, 0, 0, 0, 1, 0, 1, 2
CREBZF	CREB/ATF bZIP transcription factor	1	0	0	1	Sites in UTR			214, MMP14, matrix metalloproteinase 14 preproprotein, NM_004995, 0.3080, 2, 0, 0, 0, 0, 1, 0, 1, 0
CSTF3	cleavage stimulation factor, 3' pre-RNA, subunit 3, 77kDa	1	0	0	1	Sites in UTR			215, CLCN5, chloride channel 5, NM_000084, 0.3070, 2, 0, 0, 0, 0, 0, 1, 1, 0
CUL5	cullin 5	1	0	0	1	Sites in UTR			216, EI24, etoposide induced 2.4 isoform 1, NM_004879, 0.3060, 3, 0, 0, 0, 1, 1, 0, 1, 0
DTD1	D-tyrosyl-tRNA deacylase 1 homolog (S. cerevisiae)	1	0	0	1	Sites in UTR			216, EI24, etoposide induced 2.4 isoform 2, NM_001007277, 0.3060, 3, 0, 0, 0, 1, 1, 0, 1, 0
EML4	echinoderm microtubule associated protein like 4	1	0	0	1	Sites in UTR			218, KIAA1328, hypothetical protein LOC57536, NM_020776, 0.3060, 3, 0, 0, 0, 0, 0, 1, 1, 1
FAM126A	family with sequence similarity 126, member A	1	0	0	1	Sites in UTR			219, ST8SIA2, ST8 alpha-N-acetyl-neuraminide, NM_006011, 0.3040, 3, 0, 2, 0, 0, 0, 0, 1, 0
FAM76A	family with sequence similarity 76, member A	1	0	0	1	Sites in UTR			220, DCP1A, DCP1 decapping enzyme homolog A, NM_018403, 0.3030, 3, 0, 0, 0, 0, 1, 2, 0, 0
FRAS1	Fraser syndrome 1	1	0	0	1	Sites in UTR			221, NRG4, neuregulin 4, NM_138573, 0.3020, 1, 0, 0, 0, 0, 1, 0, 0, 0
GATAD2B	GATA zinc finger domain containing 2B	1	0	0	1	Sites in UTR			221, GPR125, G protein-coupled receptor 125, NM_145290, 0.3020, 1, 0, 0, 0, 0, 1, 0, 0, 0
H6PD	hexose-6-phosphate dehydrogenase (glucose 1-dehydrogenase)	1	0	0	1	Sites in UTR			223, MED1, mediator complex subunit 1, NM_004774, 0.2990, 2, 0, 0, 0, 0, 1, 0, 1, 0
HACE1	HECT domain and ankyrin repeat containing, E3 ubiquitin protein ligase 1	1	0	0	1	Sites in UTR			224, ECM2, extracellular matrix protein 2 precursor, NM_001393, 0.2980, 2, 0, 0, 0, 0, 1, 0, 1, 0
HIPK2	homeodomain interacting protein kinase 2	1	0	0	1	Sites in UTR			225, RCC2, regulator of chromosome condensation 2, NM_018715, 0.2970, 2, 0, 0, 0, 0, 1, 0, 0, 1
HNRNPA2B1	heterogeneous nuclear ribonucleoprotein A2/B1	1	0	0	1	Sites in UTR			225, SLC16A1, solute carrier family 16 - member 1, NM_003051, 0.2970, 2, 0, 0, 0, 0, 1, 0, 0, 1
HRB	HIV-1 Rev binding protein	1	0	0	1	Sites in UTR			225, OSBPL2, oxysterol-binding protein-like protein 2 isoform, NM_144498, 0.2970, 3, 0, 0, 0, 0, 1, 0, 2, 0
HRNR	hornerin	1	0	0	1	Sites in UTR			228, SLC1A2, excitatory amino acid transporter 2, NM_004171, 0.2960, 3, 0, 0, 0, 0, 1, 1, 0, 1
IL2RA	interleukin 2 receptor, alpha	1	0	0	1	Sites in UTR			228, C17orf39, hypothetical protein LOC79018, NM_024052, 0.2960, 2, 0, 0, 0, 0, 1, 1, 0, 0
JPH3	junctophilin 3	1	0	0	1	Sites in UTR			230, STEAP2, six transmembrane epithelial antigen of the, NM_152999, 0.2960, 3, 0, 0, 0, 0, 0, 2, 0, 1
KCNIP3	Kv channel interacting protein 3, calsenilin	1	0	0	1	Sites in UTR			231, SEMA6D, semaphorin 6D isoform 1 precursor, NM_020858, 0.2940, 2, 0, 0, 0, 0, 0, 1, 1, 0
KIAA0408	KIAA0408	1	0	0	1	Sites in UTR			231, UNC5D, netrin receptor Unc5h4, NM_080872, 0.2940, 2, 0, 0, 0, 0, 0, 1, 1, 0
KIF5C	kinesin family member 5C	1	0	0	1	Sites in UTR			231, SEMA6D, semaphorin 6D isoform 5 precursor, NM_153619, 0.2940, 2, 0, 0, 0, 0, 0, 1, 1, 0
KLHL24	kelch-like 24 (Drosophila)	1	0	0	1	Sites in UTR			234, GNAL, guanine nucleotide binding protein (G protein) -, NM_182978, 0.2930, 2, 0, 0, 0, 0, 1, 1, 0, 0
KLHL9	kelch-like 9 (Drosophila)	1	0	0	1	Sites in UTR			234, CLIC5, chloride intracellular channel 5, NM_016929, 0.2930, 2, 0, 0, 0, 0, 1, 1, 0, 0
KNG1	kininogen 1	1	0	0	1	Sites in UTR			234, GNAL, guanine nucleotide binding protein (G protein) -, NM_002071, 0.2930, 2, 0, 0, 0, 0, 1, 1, 0, 0
LENG9	leukocyte receptor cluster (LRC) member 9	1	0	0	1	Sites in UTR			234, BDH1, 3-hydroxybutyrate dehydrogenase precursor, NM_004051, 0.2930, 2, 0, 0, 0, 0, 1, 1, 0, 0
LGALS8	lectin, galactoside-binding, soluble, 8 (galectin 8)	1	0	0	1	Sites in UTR			238, FAM32A, hypothetical protein LOC26017, NM_014077, 0.2930, 2, 0, 0, 0, 0, 1, 0, 0, 1
LRRC20	leucine rich repeat containing 20	1	0	0	1	Sites in UTR			238, SEC14L5, SEC14-like 5, NM_014692, 0.2930, 3, 0, 0, 0, 0, 2, 0, 0, 1
MAZ	MYC-associated zinc finger protein (purine-binding transcription factor)	1	0	0	1	Sites in UTR			238, TFE3, transcription factor binding to IGHM enhancer 3, NM_006521, 0.2930, 2, 0, 0, 0, 0, 1, 0, 0, 1
METTL1	methyltransferase like 1	1	0	0	1	Sites in UTR			238, TRIB1, G-protein-coupled receptor induced protein, NM_025195, 0.2930, 2, 0, 0, 0, 0, 1, 0, 0, 1
MREG	melanoregulin	1	0	0	1	Sites in UTR			238, FZD5, frizzled 5 precursor, NM_003468, 0.2930, 2, 0, 0, 0, 0, 1, 0, 0, 1
MTMR3	myotubularin related protein 3	1	0	0	1	Sites in UTR			238, RAPGEF5, Rap guanine nucleotide exchange factor (GEF) 5, NM_012294, 0.2930, 2, 0, 0, 0, 0, 1, 0, 0, 1
MYOC	myocilin, trabecular meshwork inducible glucocorticoid response	1	0	0	1	Sites in UTR			238, PGAP1, GPI deacylase, NM_024989, 0.2930, 2, 0, 0, 0, 0, 1, 0, 0, 1
NEBL	nebulette	1	0	0	1	Sites in UTR			238, AASDHPPT, aminoadipate-semialdehyde, NM_015423, 0.2930, 2, 0, 0, 0, 0, 1, 0, 0, 1
NFAT5	nuclear factor of activated T-cells 5, tonicity-responsive	1	0	0	1	Sites in UTR			246, MGC13057, hypothetical protein LOC84281, NM_001042520, 0.2920, 2, 0, 0, 0, 0, 1, 0, 1, 0
NUP98	nucleoporin 98kDa	1	0	0	1	Sites in UTR			247, ATRNL1, attractin-like 1, NM_207303, 0.2920, 3, 0, 0, 0, 0, 0, 2, 1, 0
OGFOD2	2-oxoglutarate and iron-dependent oxygenase domain containing 2	1	0	0	1	Sites in UTR			248, KIF3B, kinesin family member 3B, NM_004798, 0.2910, 3, 0, 0, 0, 0, 0, 2, 1, 0
OTP	orthopedia homeobox	1	0	0	1	Sites in UTR			249, PAX8, paired box 8 isoform PAX8A, NM_003466, 0.2900, 4, 0, 0, 0, 0, 1, 0, 2, 1
PAP2D	phosphatidic acid phosphatase type 2	1	0	0	1	Sites in UTR			249, DAAM2, dishevelled associated activator of, NM_015345, 0.2900, 2, 0, 0, 0, 0, 2, 0, 0, 0
PHACTR4	phosphatase and actin regulator 4	1	0	0	1	Sites in UTR			251, NFAM1, NFAT activation molecule 1 precursor, NM_145912, 0.2900, 4, 0, 0, 0, 1, 2, 0, 0, 1
PLEC1	plectin 1, intermediate filament binding protein 500kDa	1	0	0	1	Sites in UTR			252, MAPKBP1, mitogen activated protein kinase binding protein, NM_014994, 0.2880, 3, 0, 0, 0, 0, 0, 2, 0, 1
PRF1	perforin 1 (pore forming protein)	1	0	0	1	Sites in UTR			252, NCALD, neurocalcin delta, NM_001040630, 0.2880, 3, 0, 0, 0, 0, 0, 2, 0, 1
PRPF4B	PRP4 pre-mRNA processing factor 4 homolog B (yeast)	1	0	0	1	Sites in UTR			254, UBE2G2, ubiquitin-conjugating enzyme E2G 2 isoform 2, NM_182688, 0.2880, 3, 0, 0, 0, 0, 0, 3, 0, 0
RND2	Rho family GTPase 2	1	0	0	1	Sites in UTR			255, WASF2, WAS protein family - member 2, NM_006990, 0.2860, 4, 0, 0, 0, 0, 0, 2, 0, 2
SAP18	Sin3A-associated protein, 18kDa	1	0	0	1	Sites in UTR			256, HAPLN1, hyaluronan and proteoglycan link protein 1, NM_001884, 0.2850, 1, 0, 0, 0, 0, 1, 0, 0, 0
SEMA6A	sema domain, transmembrane domain (TM), and cytoplasmic domain, (semaphorin) 6A	1	0	0	1	Sites in UTR			256, SLC25A1, solute carrier family 25 (mitochondrial carrier;, NM_005984, 0.2850, 1, 0, 0, 0, 0, 1, 0, 0, 0
SHOX2	short stature homeobox 2	1	0	0	1	Sites in UTR			258, FOXO3, forkhead box O3A, NM_201559, 0.2840, 2, 0, 0, 0, 0, 1, 1, 0, 0
SLC26A9	solute carrier family 26, member 9	1	0	0	1	Sites in UTR			259, C22orf29, hypothetical protein LOC79680, NM_024627, 0.2830, 6, 0, 0, 0, 0, 1, 1, 2, 2
SLC9A1	solute carrier family 9 (sodium/hydrogen exchanger), member 1 (antiporter, Na+/H+, amiloride sensitive)	1	0	0	1	Sites in UTR			259, PRDM15, PR domain containing 15 isoform 2, NM_001040424, 0.2830, 2, 0, 1, 0, 0, 1, 0, 0, 0
SMARCC1	SWI/SNF related, matrix associated, actin dependent regulator of chromatin, subfamily c, member 1	1	0	0	1	Sites in UTR			259, NUP62, nucleoporin 62kDa, NM_012346, 0.2830, 3, 0, 0, 0, 0, 1, 0, 0, 2
SNX5	sorting nexin 5	1	0	0	1	Sites in UTR			262, ATRX, transcriptional regulator ATRX isoform 1, NM_000489, 0.2820, 2, 0, 0, 1, 0, 0, 0, 1, 0
SUV39H1	suppressor of variegation 3-9 homolog 1 (Drosophila)	1	0	0	1	Sites in UTR			262, IKZF4, zinc finger protein - subfamily 1A - 4, NM_022465, 0.2820, 2, 0, 0, 0, 0, 0, 0, 2, 0
THSD7B	thrombospondin, type I, domain containing 7B	1	0	0	1	Sites in UTR			264, STRAP, serine/threonine kinase receptor associated, NM_007178, 0.2810, 1, 0, 0, 0, 0, 1, 0, 0, 0
TMEM145	transmembrane protein 145	1	0	0	1	Sites in UTR			264, PSMC3IP, PSMC3 interacting protein isoform 1, NM_013290, 0.2810, 1, 0, 0, 0, 0, 1, 0, 0, 0
UBE2Z	ubiquitin-conjugating enzyme E2Z	1	0	0	1	Sites in UTR			264, SPRED1, sprouty-related protein 1 with EVH-1 domain, NM_152594, 0.2810, 1, 0, 0, 0, 0, 1, 0, 0, 0
UBTF	upstream binding transcription factor, RNA polymerase I	1	0	0	1	Sites in UTR			264, KCNH8, potassium voltage-gated channel - subfamily H -, NM_144633, 0.2810, 1, 0, 0, 0, 0, 1, 0, 0, 0
UBXD7	UBX domain containing 7	1	0	0	1	Sites in UTR			264, CCNG2, cyclin G2, NM_004354, 0.2810, 1, 0, 0, 0, 0, 1, 0, 0, 0
VAPA	VAMP (vesicle-associated membrane protein)-associated protein A, 33kDa	1	0	0	1	Sites in UTR			264, PHACTR2, phosphatase and actin regulator 2 isoform 4, NM_001100166, 0.2810, 1, 0, 0, 0, 0, 1, 0, 0, 0
VASH1	vasohibin 1	1	0	0	1	Sites in UTR			264, NDRG3, N-myc downstream-regulated gene 3 isoform b, NM_022477, 0.2810, 1, 0, 0, 0, 0, 1, 0, 0, 0
XPO6	exportin 6	1	0	0	1	Sites in UTR			264, USP48, ubiquitin specific protease 48 isoform a, NM_032236, 0.2810, 1, 0, 0, 0, 0, 1, 0, 0, 0
YTHDC1	YTH domain containing 1	1	0	0	1	Sites in UTR			264, SEMA4C, semaphorin 4C, NM_017789, 0.2810, 1, 0, 0, 0, 0, 1, 0, 0, 0
ZBTB38	zinc finger and BTB domain containing 38	1	0	0	1	Sites in UTR			264, PSMC3IP, PSMC3 interacting protein isoform 2, NM_016556, 0.2810, 1, 0, 0, 0, 0, 1, 0, 0, 0
ZC3H14	zinc finger CCCH-type containing 14	1	0	0	1	Sites in UTR			264, USP28, ubiquitin specific protease 28, NM_020886, 0.2810, 1, 0, 0, 0, 0, 1, 0, 0, 0
ZFHX3	zinc finger homeobox 3	1	0	0	1	Sites in UTR			264, PAFAH1B1, platelet-activating factor acetylhydrolase -, NM_000430, 0.2810, 1, 0, 0, 0, 0, 1, 0, 0, 0
ZFP3	zinc finger protein 3 homolog (mouse)	1	0	0	1	Sites in UTR			264, GATA3, GATA binding protein 3 isoform 1, NM_001002295, 0.2810, 1, 1, 0, 0, 0, 0, 0, 0, 0
ZFYVE20	zinc finger, FYVE domain containing 20	1	0	0	1	Sites in UTR			264, SP1, Sp1 transcription factor, NM_138473, 0.2810, 1, 0, 0, 0, 0, 1, 0, 0, 0
ZNF784	zinc finger protein 784	1	0	0	1	Sites in UTR			264, IER5L, immediate early response 5-like, NM_203434, 0.2810, 1, 1, 0, 0, 0, 0, 0, 0, 0
ZNF81	zinc finger protein 81	1	0	0	1	Sites in UTR			264, MOAP1, modulator of apoptosis 1, NM_022151, 0.2810, 1, 0, 0, 0, 0, 1, 0, 0, 0
									280, ANKS6, ankyrin repeat and sterile alpha motif domain, NM_173551, 0.2800, 4, 0, 0, 0, 0, 1, 0, 0, 3
									280, HDAC4, histone deacetylase 4, NM_006037, 0.2800, 4, 0, 0, 0, 0, 1, 0, 1, 2
									280, SMCR8, Smith-Magenis syndrome chromosome region -, NM_144775, 0.2800, 11, 0, 0, 0, 0, 0, 4, 3, 4
									280, LOC401089, FLJ43329 protein, NM_001040061, 0.2800, 3, 0, 0, 0, 0, 2, 0, 0, 1
									280, KCNA7, potassium voltage-gated channel - shaker-related, NM_031886, 0.2800, 3, 0, 0, 0, 0, 2, 0, 0, 1
									280, XYLT1, xylosyltransferase I, NM_022166, 0.2800, 5, 0, 0, 0, 0, 2, 0, 0, 3
									286, PDE11A, phosphodiesterase 11A isoform 4, NM_016953, 0.2800, 2, 0, 0, 0, 0, 0, 1, 1, 0
									286, ODZ1, odz - odd Oz/ten-m homolog 1, NM_014253, 0.2800, 2, 0, 0, 0, 0, 0, 1, 1, 0
									288, NCOR2, nuclear receptor co-repressor 2 isoform 1, NM_006312, 0.2790, 2, 0, 0, 0, 0, 0, 1, 1, 0
									289, SOX11, SRY-box 11, NM_003108, 0.2780, 4, 0, 0, 0, 0, 0, 2, 0, 2
									289, ZNF527, zinc finger protein 527, NM_032453, 0.2780, 3, 0, 0, 0, 0, 0, 0, 2, 1
									289, RIMS3, regulating synaptic membrane exocytosis 3, NM_014747, 0.2780, 4, 0, 0, 0, 0, 1, 1, 0, 2
									292, CTCF, CCCTC-binding factor, NM_006565, 0.2780, 2, 0, 0, 0, 0, 1, 0, 0, 1
									292, MEX3A, MEX3A protein, NM_001093725, 0.2780, 2, 0, 0, 0, 1, 1, 0, 0, 0
									292, SLC2A4RG, SLC2A4 regulator, NM_020062, 0.2780, 2, 0, 0, 0, 0, 1, 0, 0, 1
									295, HOOK3, golgi-associated microtubule-binding protein, NM_032410, 0.2770, 3, 0, 0, 0, 1, 0, 0, 1, 1
									295, PPP1R9A, protein phosphatase 1 - regulatory (inhibitor), NM_017650, 0.2770, 3, 0, 0, 0, 0, 0, 0, 1, 2
									295, CTPS, CTP synthase, NM_001905, 0.2770, 2, 0, 0, 0, 0, 1, 0, 1, 0
									295, BCL2L2, BCL2-like 2 protein, NM_004050, 0.2770, 3, 0, 0, 1, 1, 0, 0, 0, 1
									295, C9orf61, chromosome 9 open reading frame 61, NM_004816, 0.2770, 2, 0, 0, 0, 0, 1, 0, 1, 0
									300, POU4F2, Brn3b POU domain transcription factor, NM_004575, 0.2770, 2, 0, 0, 0, 1, 0, 1, 0, 0
									300, COL4A1, alpha 1 type IV collagen preproprotein, NM_001845, 0.2770, 2, 0, 0, 0, 0, 0, 1, 0, 1
									300, ZRANB1, zinc finger - RAN-binding domain containing 1, NM_017580, 0.2770, 2, 0, 0, 0, 0, 0, 1, 0, 1
									303, PPM1H, protein phosphatase 1H (PP2C domain containing), NM_020700, 0.2730, 4, 0, 0, 0, 0, 0, 1, 0, 3
									303, FBXO40, F-box protein 40, NM_016298, 0.2730, 2, 0, 0, 0, 0, 1, 0, 1, 0
									303, KCNMA1, large conductance calcium-activated potassium, NM_001014797, 0.2730, 5, 0, 0, 0, 0, 0, 1, 2, 2
									303, UBQLN4, ataxin-1 ubiquitin-like interacting protein, NM_020131, 0.2730, 2, 0, 0, 0, 0, 1, 0, 1, 0
									303, SHANK2, SH3 and multiple ankyrin repeat domains 2, NM_012309, 0.2730, 4, 0, 0, 0, 0, 0, 2, 1, 1
									303, SNTB2, basic beta 2 syntrophin, NM_006750, 0.2730, 3, 0, 0, 0, 0, 1, 1, 0, 1
									303, PDXK, pyridoxal kinase, NM_003681, 0.2730, 7, 0, 0, 0, 0, 0, 2, 1, 4
									310, SLC22A15, solute carrier family 22 (organic cation, NM_018420, 0.2720, 2, 0, 0, 0, 0, 0, 1, 1, 0
									310, ALG9, asparagine-linked glycosylation 9 protein, NM_024740, 0.2720, 2, 0, 0, 0, 0, 0, 1, 1, 0
									310, DTD1, D-tyrosyl-tRNA deacylase 1, NM_080820, 0.2720, 2, 0, 0, 0, 0, 1, 0, 1, 0
									313, CYP2U1, cytochrome P450 - family 2 - subfamily U -, NM_183075, 0.2720, 2, 0, 0, 0, 0, 0, 1, 1, 0
									314, PPP1R16B, protein phosphatase 1 regulatory inhibitor, NM_015568, 0.2710, 2, 0, 0, 0, 0, 1, 1, 0, 0
									315, TOM1L2, target of myb1-like 2 isoform 1, NM_001033551, 0.2700, 5, 0, 0, 0, 0, 0, 2, 0, 3
									315, GATAD2A, GATA zinc finger domain containing 2A, NM_017660, 0.2700, 2, 1, 0, 0, 0, 0, 1, 0, 0
									315, ZC3H7B, zinc finger CCCH-type containing 7B, NM_017590, 0.2700, 5, 0, 0, 0, 0, 0, 2, 0, 3
									318, ABCG1, ATP-binding cassette sub-family G member 1, NM_016818, 0.2690, 3, 0, 0, 0, 0, 0, 1, 1, 1
									319, RAPH1, Ras association and pleckstrin homology domains, NM_213589, 0.2670, 2, 0, 0, 0, 0, 0, 0, 2, 0
									320, MTX3, metaxin 3, NM_001010891, 0.2660, 3, 0, 0, 0, 0, 1, 1, 0, 1
									320, F11, platelet coagulation factor XI precursor, NM_000128, 0.2660, 3, 0, 0, 0, 0, 1, 1, 0, 1
									320, SIRT5, sirtuin 5 isoform 2, NM_031244, 0.2660, 2, 0, 0, 0, 0, 1, 0, 1, 0
									320, CNGB3, cyclic nucleotide gated channel beta 3, NM_019098, 0.2660, 2, 0, 0, 0, 0, 0, 1, 1, 0
									320, RPA1, replication protein A1 - 70kDa, NM_002945, 0.2660, 2, 0, 0, 0, 0, 1, 0, 1, 0
									325, LGALS8, galectin 8 isoform a, NM_006499, 0.2650, 3, 0, 0, 0, 0, 0, 1, 2, 0
									326, CCND2, cyclin D2, NM_001759, 0.2640, 2, 0, 0, 0, 0, 0, 2, 0, 0
									327, YEATS2, YEATS domain containing 2, NM_018023, 0.2630, 3, 0, 0, 0, 0, 1, 0, 1, 1
									327, ARHGEF10, Rho guanine nucleotide exchange factor 10, NM_014629, 0.2630, 2, 0, 0, 0, 0, 1, 1, 0, 0
									327, CNTN2, contactin 2 precursor, NM_005076, 0.2630, 4, 0, 0, 0, 0, 1, 1, 0, 2
									330, CRKL, v-crk sarcoma virus CT10 oncogene homolog, NM_005207, 0.2620, 3, 0, 0, 0, 0, 0, 2, 0, 1
									331, FGF7, fibroblast growth factor 7 precursor, NM_002009, 0.2610, 3, 0, 0, 0, 0, 0, 1, 0, 2
									331, ADAMTSL1, ADAMTS-like 1 isoform 4 precursor, NM_001040272, 0.2610, 3, 0, 0, 0, 0, 1, 1, 1, 0
									333, BMF, Bcl2 modifying factor isoform bmf-3, NM_001003943, 0.2600, 4, 0, 0, 0, 0, 1, 0, 1, 2
									333, BMF, Bcl2 modifying factor isoform bmf-1, NM_033503, 0.2600, 4, 0, 0, 0, 0, 1, 0, 1, 2
									333, GUCA1A, guanylate cyclase activator 1A (retina), NM_000409, 0.2600, 2, 0, 0, 0, 0, 2, 0, 0, 0
									333, CHD5, chromodomain helicase DNA binding protein 5, NM_015557, 0.2600, 2, 0, 0, 0, 0, 2, 0, 0, 0
									333, SNIP, SNAP25-interacting protein, NM_025248, 0.2600, 4, 0, 0, 0, 0, 0, 2, 1, 1
									333, EIF5A2, eIF-5A2 protein, NM_020390, 0.2600, 2, 0, 0, 0, 0, 0, 0, 2, 0
									339, RNASE11, ribonuclease - RNase A family - 11 (non-active), NM_145250, 0.2590, 1, 0, 0, 0, 0, 1, 0, 0, 0
									339, PHOX2B, paired-like homeobox 2b, NM_003924, 0.2590, 1, 0, 0, 0, 0, 1, 0, 0, 0
									339, KIAA0319, KIAA0319, NM_014809, 0.2590, 1, 0, 0, 0, 0, 1, 0, 0, 0
									339, REXO1L1, exonuclease GOR, NM_172239, 0.2590, 1, 0, 0, 0, 0, 1, 0, 0, 0
									339, ATP9A, ATPase - Class II - type 9A, NM_006045, 0.2590, 4, 0, 0, 0, 0, 0, 1, 1, 2
									339, F5, coagulation factor V precursor, NM_000130, 0.2590, 1, 0, 0, 0, 0, 1, 0, 0, 0
									339, UCRC, ubiquinol-cytochrome c reductase complex 7.2kDa, NM_013387, 0.2590, 1, 0, 0, 0, 0, 1, 0, 0, 0
									339, CCBP2, chemokine binding protein 2, NM_001296, 0.2590, 1, 0, 0, 0, 0, 1, 0, 0, 0
									339, TMEM123, pro-oncosis receptor inducing membrane injury, NM_052932, 0.2590, 1, 0, 0, 0, 0, 1, 0, 0, 0
									339, SLC39A6, solute carrier family 39 (zinc transporter) -, NM_012319, 0.2590, 1, 0, 0, 0, 0, 1, 0, 0, 0
									339, SLC25A31, solute carrier family 25 (mitochondrial carrier;, NM_031291, 0.2590, 1, 0, 0, 0, 0, 1, 0, 0, 0
									339, bA16L21.2.1, hypothetical protein LOC548645, NM_001015882, 0.2590, 1, 0, 0, 0, 0, 1, 0, 0, 0
									339, DICER1, dicer1, NM_177438, 0.2590, 1, 0, 0, 0, 0, 1, 0, 0, 0
									339, ANKRD7, ankyrin repeat domain 7 isoform b, NM_019644, 0.2590, 1, 0, 0, 0, 0, 1, 0, 0, 0
									339, KAL1, Kallmann syndrome 1 protein precursor, NM_000216, 0.2590, 1, 0, 0, 0, 0, 1, 0, 0, 0
									339, UCRC, ubiquinol-cytochrome c reductase complex 7.2kDa, NM_001003684, 0.2590, 1, 0, 0, 0, 0, 1, 0, 0, 0
									355, GPR39, G protein-coupled receptor 39, NM_001508, 0.2580, 3, 0, 0, 0, 0, 1, 1, 0, 1
									355, DNAJB2, DnaJ (Hsp40) homolog - subfamily B - member 2, NM_006736, 0.2580, 4, 0, 0, 0, 1, 0, 2, 0, 1
									355, BBS1, Bardet-Biedl syndrome 1, NM_024649, 0.2580, 3, 0, 0, 0, 0, 1, 2, 0, 0
									358, CG018, hypothetical protein LOC90634 isoform 2, NM_001079691, 0.2570, 1, 0, 0, 0, 0, 1, 0, 0, 0
									358, KIAA0408, hypothetical protein LOC9729, NM_014702, 0.2570, 3, 0, 0, 0, 0, 0, 2, 1, 0
									358, UBTF, upstream binding transcription factor - RNA, NM_014233, 0.2570, 2, 0, 0, 0, 0, 0, 1, 1, 0
									358, GPR126, G protein-coupled receptor 126 alpha 1, NM_020455, 0.2570, 1, 0, 0, 0, 0, 1, 0, 0, 0
									358, NRL, neural retina leucine zipper, NM_006177, 0.2570, 1, 0, 0, 0, 0, 1, 0, 0, 0
									358, GPR126, G protein-coupled receptor 126 beta 1, NM_198569, 0.2570, 1, 0, 0, 0, 0, 1, 0, 0, 0
									358, MAPK9, mitogen-activated protein kinase 9 isoform JNK2, NM_002752, 0.2570, 1, 0, 0, 0, 0, 1, 0, 0, 0
									358, ARL13A, ADP-ribosylation factor-like 13, NM_001012990, 0.2570, 1, 0, 0, 0, 0, 1, 0, 0, 0
									358, MAPK9, mitogen-activated protein kinase 9 isoform JNK2, NM_139068, 0.2570, 1, 0, 0, 0, 0, 1, 0, 0, 0
									358, USP9X, ubiquitin specific protease 9 - X-linked isoform, NM_001039591, 0.2570, 1, 1, 0, 0, 0, 0, 0, 0, 0
									358, ARL4C, ADP-ribosylation factor-like 4C, NM_005737, 0.2570, 1, 0, 0, 0, 0, 1, 0, 0, 0
									358, BMPR1A, bone morphogenetic protein receptor - type IA, NM_004329, 0.2570, 1, 0, 0, 0, 0, 1, 0, 0, 0
									370, DLGAP2, discs large-associated protein 2, NM_004745, 0.2560, 4, 0, 0, 0, 0, 1, 2, 0, 1
									371, C11orf45, hypothetical protein LOC219833, NM_145013, 0.2540, 3, 0, 0, 0, 0, 0, 2, 0, 1
									371, PPAP2B, phosphatidic acid phosphatase type 2B, NM_003713, 0.2540, 2, 0, 0, 1, 0, 0, 0, 1, 0
									373, ANKRD50, ankyrin repeat domain 50, NM_020337, 0.2530, 1, 0, 0, 0, 0, 1, 0, 0, 0
									373, RARB, retinoic acid receptor - beta isoform 2, NM_016152, 0.2530, 1, 0, 0, 0, 0, 1, 0, 0, 0
									373, EIF2B1, eukaryotic translation initiation factor 2B -, NM_001414, 0.2530, 1, 0, 0, 0, 0, 1, 0, 0, 0
									373, GPR85, G protein-coupled receptor 85, NM_018970, 0.2530, 1, 0, 0, 0, 0, 1, 0, 0, 0
									373, IL1F10, interleukin 1 family - member 10, NM_173161, 0.2530, 1, 0, 0, 0, 0, 1, 0, 0, 0
									373, CDGAP, Cdc42 GTPase-activating protein, NM_020754, 0.2530, 1, 0, 0, 0, 0, 1, 0, 0, 0
									373, DPY19L2, dpy-19-like 2, NM_173812, 0.2530, 1, 0, 0, 0, 0, 1, 0, 0, 0
									373, ABLIM3, actin binding LIM protein family - member 3, NM_014945, 0.2530, 1, 0, 0, 0, 0, 1, 0, 0, 0
									373, SLC25A26, solute carrier family 25 - member 26, NM_173471, 0.2530, 1, 0, 0, 0, 0, 1, 0, 0, 0
									373, ARHGAP30, Rho GTPase activating protein 30 isoform 1, NM_001025598, 0.2530, 1, 0, 0, 0, 0, 1, 0, 0, 0
									373, ETS1, v-ets erythroblastosis virus E26 oncogene, NM_005238, 0.2530, 1, 0, 0, 0, 0, 1, 0, 0, 0
									373, ZNF192, zinc finger protein 192, NM_006298, 0.2530, 1, 0, 0, 0, 0, 1, 0, 0, 0
									373, DPT, dermatopontin precursor, NM_001937, 0.2530, 3, 0, 0, 0, 0, 1, 1, 0, 1
									373, SSR1, signal sequence receptor - alpha, NM_003144, 0.2530, 1, 0, 0, 0, 0, 1, 0, 0, 0
									373, CLEC4D, C-type lectin domain family 4 - member D, NM_080387, 0.2530, 1, 0, 0, 0, 0, 1, 0, 0, 0
									373, UACA, uveal autoantigen with coiled-coil domains and, NM_001008224, 0.2530, 1, 0, 0, 0, 0, 1, 0, 0, 0
									373, GREM1, gremlin-1 precursor, NM_013372, 0.2530, 1, 0, 0, 0, 0, 1, 0, 0, 0
									373, FBXO28, F-box protein 28, NM_015176, 0.2530, 1, 0, 0, 0, 0, 1, 0, 0, 0
									391, LOC728957, similar to zinc finger protein 75, NM_001039615, 0.2520, 3, 0, 0, 0, 0, 1, 1, 0, 1
									392, RND2, Rho family GTPase 2, NM_005440, 0.2510, 5, 0, 0, 0, 1, 0, 2, 1, 1
									392, OTUD7B, zinc finger protein Cezanne, NM_020205, 0.2510, 3, 0, 0, 0, 0, 0, 0, 2, 1
									394, ADCY1, brain adenylate cyclase 1, NM_021116, 0.2500, 8, 0, 0, 0, 0, 0, 2, 2, 4
									395, KIAA1045, hypothetical protein LOC23349, NM_015297, 0.2500, 2, 0, 0, 0, 0, 1, 0, 0, 1
									395, TTBK1, tau tubulin kinase 1, NM_032538, 0.2500, 4, 0, 0, 0, 1, 1, 0, 0, 2
									395, FGF1, fibroblast growth factor 1 (acidic) isoform 3, NM_033137, 0.2500, 2, 0, 0, 0, 0, 1, 0, 0, 1
									395, LPIN1, lipin 1, NM_145693, 0.2500, 2, 0, 0, 0, 0, 1, 0, 0, 1
									395, SCN4B, sodium channel - voltage-gated - type IV - beta, NM_174934, 0.2500, 5, 0, 0, 0, 0, 0, 2, 1, 2
									395, SPSB1, splA/ryanodine receptor domain and SOCS box, NM_025106, 0.2500, 2, 0, 0, 0, 0, 1, 0, 0, 1
									395, PLCB2, phospholipase C - beta 2, NM_004573, 0.2500, 2, 0, 0, 0, 0, 1, 1, 0, 0
									395, FGF1, fibroblast growth factor 1 (acidic) isoform 1, NM_000800, 0.2500, 2, 0, 0, 0, 0, 1, 0, 0, 1
									395, GPR114, G protein-coupled receptor 114, NM_153837, 0.2500, 4, 0, 0, 0, 0, 1, 0, 0, 3
									404, CXCL12, chemokine (C-X-C motif) ligand 12 (stromal, NM_000609, 0.2490, 3, 0, 0, 0, 0, 0, 0, 1, 2
									404, EPB41L5, erythrocyte membrane protein band 4.1 like 5, NM_020909, 0.2490, 2, 0, 0, 0, 0, 0, 1, 0, 1
									404, UNC84A, unc-84 homolog A, NM_025154, 0.2490, 2, 0, 0, 0, 0, 0, 1, 0, 1
									404, CTR9, SH2 domain binding protein 1, NM_014633, 0.2490, 2, 0, 0, 0, 0, 0, 1, 0, 1
									404, ITGAV, integrin alpha-V precursor, NM_002210, 0.2490, 2, 0, 0, 0, 0, 0, 1, 0, 1
									404, TMTC1, transmembrane and tetratricopeptide repeat, NM_175861, 0.2490, 2, 0, 0, 0, 0, 0, 1, 0, 1
									410, PTGIS, prostaglandin I2 (prostacyclin) synthase, NM_000961, 0.2480, 3, 0, 0, 1, 0, 1, 1, 0, 0
									411, CYP51A1, cytochrome P450 - family 51, NM_000786, 0.2470, 2, 0, 0, 0, 0, 1, 0, 0, 1
									411, C1orf144, putative MAPK activating protein PM20 -PM21, NM_015609, 0.2470, 2, 0, 0, 0, 1, 1, 0, 0, 0
									413, GTDC1, glycosyltransferase-like domain containing 1, NM_024659, 0.2460, 1, 0, 0, 0, 0, 1, 0, 0, 0
									413, C1orf112, hypothetical protein LOC55732, NM_018186, 0.2460, 1, 0, 0, 0, 0, 1, 0, 0, 0
									413, GTDC1, glycosyltransferase-like domain containing 1, NM_001006636, 0.2460, 1, 0, 0, 0, 0, 1, 0, 0, 0
									413, CCDC62, coiled-coil domain containing 62 isoform b, NM_201435, 0.2460, 1, 0, 0, 0, 0, 1, 0, 0, 0
									413, MAGEA5, melanoma antigen family A - 5, NM_021049, 0.2460, 1, 0, 0, 0, 0, 1, 0, 0, 0
									418, ANKS1A, ankyrin repeat and sterile alpha motif domain, NM_015245, 0.2430, 4, 0, 0, 0, 0, 1, 1, 0, 2
									419, PRSS23, protease - serine - 23 precursor, NM_007173, 0.2430, 2, 0, 0, 0, 0, 1, 0, 0, 1
									419, EPM2AIP1, EPM2A interacting protein 1, NM_014805, 0.2430, 2, 0, 0, 0, 0, 1, 0, 0, 1
									419, LTBR, lymphotoxin beta receptor, NM_002342, 0.2430, 2, 0, 0, 0, 0, 1, 0, 0, 1
									419, SYT13, synaptotagmin XIII, NM_020826, 0.2430, 2, 0, 0, 0, 0, 1, 0, 0, 1
									419, CSMD2, CUB and Sushi multiple domains 2, NM_052896, 0.2430, 2, 0, 0, 0, 1, 1, 0, 0, 0
									419, GRHL2, transcription factor CP2-like 3, NM_024915, 0.2430, 2, 0, 0, 0, 0, 1, 0, 0, 1
									419, PRELP, proline arginine-rich end leucine-rich repeat, NM_002725, 0.2430, 4, 0, 0, 0, 0, 1, 1, 0, 2
									419, SIM2, single-minded homolog 2 long isoform, NM_005069, 0.2430, 2, 0, 0, 0, 0, 1, 0, 0, 1
									427, TCF15, basic helix-loop-helix transcription factor 15, NM_004609, 0.2430, 2, 0, 0, 0, 0, 1, 1, 0, 0
									427, IL8RB, interleukin 8 receptor beta, NM_001557, 0.2430, 2, 0, 0, 0, 0, 1, 1, 0, 0
									429, P18SRP, P18SRP protein, NM_173829, 0.2410, 2, 0, 0, 0, 0, 1, 0, 0, 1
									429, CBARA1, calcium binding atopy-related autoantigen 1, NM_006077, 0.2410, 2, 0, 0, 0, 0, 1, 0, 0, 1
									429, HK2, hexokinase 2, NM_000189, 0.2410, 3, 0, 0, 0, 1, 0, 1, 1, 0
									429, FAM46A, hypothetical protein LOC55603, NM_017633, 0.2410, 2, 0, 0, 0, 0, 1, 0, 0, 1
									433, FLJ45079, hypothetical protein LOC400624, NM_001001685, 0.2410, 3, 0, 0, 0, 0, 0, 1, 1, 1
									434, ARHGEF18, Rho-specific guanine nucleotide exchange factor, NM_015318, 0.2400, 5, 0, 0, 0, 0, 1, 0, 0, 4
									435, DBT, dihydrolipoamide branched chain transacylase, NM_001918, 0.2400, 5, 0, 0, 0, 0, 0, 2, 0, 3
									435, TCAP, telethonin, NM_003673, 0.2400, 3, 0, 0, 0, 0, 1, 0, 0, 2
									435, TSC1, tuberous sclerosis 1 protein isoform 1, NM_000368, 0.2400, 6, 0, 0, 0, 0, 0, 0, 0, 6
									435, RGS16, regulator of G-protein signalling 16, NM_002928, 0.2400, 3, 0, 0, 0, 0, 1, 0, 0, 2
									439, ADD1, adducin 1 (alpha) isoform d, NM_176801, 0.2400, 3, 0, 0, 0, 0, 1, 0, 0, 2
									439, ADD1, adducin 1 (alpha) isoform a, NM_001119, 0.2400, 3, 0, 0, 0, 0, 1, 0, 0, 2
									439, PPP1R12B, protein phosphatase 1 - regulatory (inhibitor), NM_032105, 0.2400, 3, 0, 0, 0, 0, 1, 0, 0, 2
									439, PPP1R12B, protein phosphatase 1 - regulatory (inhibitor), NM_002481, 0.2400, 3, 0, 0, 0, 0, 1, 0, 0, 2
									439, SYP, synaptophysin, NM_003179, 0.2400, 2, 0, 0, 0, 0, 1, 1, 0, 0
									439, MPZL1, myelin protein zero-like 1 isoform a, NM_003953, 0.2400, 3, 0, 0, 0, 0, 1, 0, 0, 2
									439, MPZL1, myelin protein zero-like 1 isoform b, NM_024569, 0.2400, 3, 0, 0, 0, 0, 1, 0, 0, 2
									439, NCAPH, non-SMC condensin I complex - subunit H, NM_015341, 0.2400, 3, 0, 0, 0, 0, 1, 0, 0, 2
									439, SLC6A17, solute carrier family 6 - member 17, NM_001010898, 0.2400, 3, 0, 0, 0, 0, 1, 1, 1, 0
									448, C15orf17, hypothetical protein LOC57184, NM_020447, 0.2390, 3, 0, 0, 0, 0, 1, 1, 1, 0
									448, ALDH5A1, aldehyde dehydrogenase 5A1 precursor - isoform 1, NM_170740, 0.2390, 4, 0, 0, 0, 0, 0, 1, 1, 2
									448, GCLM, glutamate-cysteine ligase regulatory protein, NM_002061, 0.2390, 3, 0, 0, 0, 0, 0, 2, 0, 1
									451, WDR42A, H326, NM_015726, 0.2390, 2, 0, 0, 0, 0, 0, 0, 2, 0
									451, OTUD3, OTU domain containing 3, NM_015207, 0.2390, 4, 0, 0, 0, 0, 0, 0, 1, 3
									453, C16orf45, hypothetical protein LOC89927, NM_033201, 0.2380, 1, 0, 0, 0, 0, 1, 0, 0, 0
									453, KCNK3, potassium channel - subfamily K - member 3, NM_002246, 0.2380, 1, 0, 0, 0, 0, 1, 0, 0, 0
									453, TLK2, tousled-like kinase 2, NM_006852, 0.2380, 1, 0, 0, 0, 0, 1, 0, 0, 0
									453, MYST2, MYST histone acetyltransferase 2, NM_007067, 0.2380, 1, 0, 0, 0, 0, 1, 0, 0, 0
									453, RASSF5, Ras association (RalGDS/AF-6) domain family 5, NM_182664, 0.2380, 1, 0, 0, 0, 0, 1, 0, 0, 0
									453, CLDN2, claudin 2, NM_020384, 0.2380, 1, 0, 0, 0, 0, 1, 0, 0, 0
									453, TRIB3, tribbles 3, NM_021158, 0.2380, 1, 0, 0, 0, 0, 1, 0, 0, 0
									460, CMTM4, chemokine-like factor superfamily 4 isoform 2, NM_181521, 0.2370, 2, 0, 0, 0, 0, 0, 0, 1, 1
									460, PEA15, phosphoprotein enriched in astrocytes 15, NM_003768, 0.2370, 2, 0, 0, 0, 1, 0, 0, 1, 0
									460, ARF4, ADP-ribosylation factor 4, NM_001660, 0.2370, 2, 0, 0, 1, 0, 0, 0, 0, 1
									460, ZBTB34, zinc finger and BTB domain containing 34, NM_001099270, 0.2370, 2, 0, 0, 1, 0, 0, 0, 0, 1
									460, MEF2C, myocyte enhancer factor 2C, NM_002397, 0.2370, 2, 0, 0, 0, 1, 0, 0, 1, 0
									460, CMTM4, chemokine-like factor superfamily 4 isoform 1, NM_178818, 0.2370, 2, 0, 0, 0, 0, 0, 0, 1, 1
									466, CRIM1, cysteine-rich motor neuron 1, NM_016441, 0.2370, 1, 0, 0, 0, 0, 0, 1, 0, 0
									466, PTGES3, unactive progesterone receptor - 23 kD, NM_006601, 0.2370, 1, 0, 1, 0, 0, 0, 0, 0, 0
									466, NRIP1, nuclear receptor interacting protein 1, NM_003489, 0.2370, 1, 0, 0, 0, 0, 0, 1, 0, 0
									466, NUDT21, cleavage and polyadenylation specific factor 5, NM_007006, 0.2370, 1, 0, 0, 0, 0, 0, 1, 0, 0
									466, TMEM183A, hypothetical protein LOC92703, NM_138391, 0.2370, 1, 0, 1, 0, 0, 0, 0, 0, 0
									466, PLCB4, phospholipase C beta 4 isoform b, NM_182797, 0.2370, 1, 0, 1, 0, 0, 0, 0, 0, 0
									466, TNPO1, transportin 1 isoform 1, NM_002270, 0.2370, 1, 0, 0, 0, 0, 0, 1, 0, 0
									466, CAMTA1, calmodulin-binding transcription activator 1, NM_015215, 0.2370, 1, 0, 1, 0, 0, 0, 0, 0, 0
									466, TJP2, tight junction protein 2 (zona occludens 2), NM_004817, 0.2370, 1, 0, 0, 0, 0, 0, 1, 0, 0
									466, TRIO, triple functional domain (PTPRF interacting), NM_007118, 0.2370, 1, 0, 0, 0, 0, 0, 1, 0, 0
									466, NSMCE4A, non-SMC element 4 homolog A, NM_017615, 0.2370, 1, 0, 0, 0, 0, 0, 1, 0, 0
									466, SEC23A, SEC23-related protein A, NM_006364, 0.2370, 1, 0, 0, 0, 0, 0, 1, 0, 0
									466, GCLC, glutamate-cysteine ligase - catalytic subunit, NM_001498, 0.2370, 1, 0, 0, 0, 0, 0, 1, 0, 0
									466, SERTAD3, RPA-binding trans-activator, NM_203344, 0.2370, 1, 0, 0, 0, 0, 0, 1, 0, 0
									466, CCT4, chaperonin containing TCP1 - subunit 4 (delta), NM_006430, 0.2370, 1, 0, 0, 0, 0, 0, 1, 0, 0
									466, LEAP2, liver-expressed antimicrobial peptide 2, NM_052971, 0.2370, 1, 0, 0, 0, 0, 0, 1, 0, 0
									466, ARFGEF2, ADP-ribosylation factor guanine, NM_006420, 0.2370, 1, 0, 0, 0, 0, 0, 1, 0, 0
									466, PLCB4, phospholipase C beta 4 isoform a, NM_000933, 0.2370, 1, 0, 1, 0, 0, 0, 0, 0, 0
									484, KIAA1609, hypothetical protein LOC57707, NM_020947, 0.2360, 2, 0, 0, 0, 0, 1, 0, 1, 0
									484, ZIC1, zinc finger protein of the cerebellum 1, NM_003412, 0.2360, 2, 0, 0, 0, 0, 0, 1, 1, 0
									484, SUMF2, sulfatase modifying factor 2 isoform c, NM_001042469, 0.2360, 2, 0, 0, 0, 0, 1, 1, 0, 0
									487, C12orf4, hypothetical protein LOC57102, NM_020374, 0.2360, 2, 0, 0, 0, 0, 1, 0, 1, 0
									488, USP34, ubiquitin specific protease 34, NM_014709, 0.2340, 2, 0, 0, 0, 0, 1, 1, 0, 0
									489, PEX19, peroxisomal biogenesis factor 19, NM_002857, 0.2330, 4, 0, 0, 0, 0, 0, 0, 1, 3
									490, UBL4B, ubiquitin-like 4B, NM_203412, 0.2330, 2, 0, 0, 0, 0, 1, 1, 0, 0
									491, RANBP10, RAN binding protein 10, NM_020850, 0.2310, 4, 0, 1, 0, 0, 0, 0, 0, 3
									492, IL22RA1, interleukin 22 receptor - alpha 1, NM_021258, 0.2300, 2, 0, 0, 0, 0, 1, 0, 1, 0
									492, SPTB, spectrin beta isoform a, NM_001024858, 0.2300, 5, 0, 0, 0, 0, 0, 0, 1, 4
									492, AP1B1, adaptor-related protein complex 1 beta 1 subunit, NM_145730, 0.2300, 4, 0, 0, 0, 0, 1, 0, 1, 2
									495, MEGF8, multiple EGF-like-domains 8, NM_001410, 0.2300, 3, 0, 0, 0, 0, 1, 1, 0, 1
									495, KY, kyphoscoliosis peptidase, NM_178554, 0.2300, 5, 0, 0, 0, 0, 0, 0, 1, 4
									497, RNF185, ring finger protein 185, NM_152267, 0.2290, 1, 0, 0, 0, 0, 1, 0, 0, 0
									497, EIF1AX, X-linked eukaryotic translation initiation, NM_001412, 0.2290, 1, 0, 0, 0, 0, 1, 0, 0, 0
									497, SLC25A16, solute carrier family 25 - member 16, NM_152707, 0.2290, 1, 0, 0, 0, 0, 1, 0, 0, 0
									497, PI15, protease inhibitor 15 preproprotein, NM_015886, 0.2290, 1, 0, 0, 0, 0, 1, 0, 0, 0
									501, SNX30, sorting nexin family member 30, NM_001012994, 0.2290, 3, 0, 0, 0, 0, 0, 1, 2, 0
									502, CNP, 2' -3'-cyclic nucleotide 3' phosphodiesterase, NM_033133, 0.2280, 3, 0, 0, 0, 0, 2, 1, 0, 0
									502, LENG9, leukocyte receptor cluster (LRC) member 9, NM_198988, 0.2280, 2, 0, 0, 1, 0, 0, 1, 0, 0
									504, ZBTB39, zinc finger and BTB domain containing 39, NM_014830, 0.2280, 5, 0, 0, 0, 0, 0, 1, 0, 4
									504, SKIP, skeletal muscle and kidney enriched inositol, NM_130766, 0.2280, 2, 0, 0, 0, 0, 1, 0, 1, 0
									504, MGAT3, mannosyl (beta-1 -4-)-glycoprotein, NM_002409, 0.2280, 2, 0, 0, 0, 0, 1, 0, 1, 0
									504, UNQ1940, hypothetical protein LOC389558, NM_205855, 0.2280, 2, 0, 0, 0, 0, 1, 0, 1, 0
									508, PILRB, paired immunoglobulin-like type 2 receptor beta, NM_178238, 0.2270, 2, 0, 0, 0, 0, 1, 0, 1, 0
									508, PILRB, paired immunoglobulin-like type 2 receptor beta, NM_175047, 0.2270, 2, 0, 0, 0, 0, 1, 0, 1, 0
									510, UBE2Z, ubiquitin-conjugating enzyme E2Z (putative), NM_023079, 0.2250, 3, 0, 0, 1, 1, 0, 0, 0, 1
									511, WSCD1, WSC domain containing 1, NM_015253, 0.2230, 4, 0, 0, 0, 0, 1, 0, 1, 2
									511, CHST6, carbohydrate (N-acetylglucosamine 6-O), NM_021615, 0.2230, 4, 0, 0, 0, 0, 1, 2, 0, 1
									511, FLJ35530, hypothetical protein LOC400798, NM_207467, 0.2230, 4, 0, 0, 0, 0, 1, 0, 1, 2
									511, ADCY6, adenylate cyclase 6 isoform b, NM_020983, 0.2230, 3, 0, 0, 0, 0, 0, 1, 2, 0
									515, ZNF516, zinc finger protein 516, NM_014643, 0.2230, 2, 0, 0, 0, 0, 0, 1, 1, 0
									515, SLC31A2, solute carrier family 31 (copper transporters) -, NM_001860, 0.2230, 2, 0, 0, 0, 0, 0, 1, 1, 0
									517, NPNT, nephronectin, NM_001033047, 0.2220, 3, 0, 0, 0, 0, 0, 0, 2, 1
									517, SMPX, small muscle protein - X-linked, NM_014332, 0.2220, 1, 0, 0, 0, 0, 1, 0, 0, 0
									517, CG018, hypothetical protein LOC90634 isoform 1, NM_052818, 0.2220, 1, 0, 0, 0, 0, 1, 0, 0, 0
									517, MMP7, matrix metalloproteinase 7 preproprotein, NM_002423, 0.2220, 1, 0, 0, 0, 0, 1, 0, 0, 0
									517, FLJ21075, hypothetical protein LOC80099, NM_025031, 0.2220, 1, 0, 0, 0, 0, 1, 0, 0, 0
									522, SPG20, spastic paraplegia 20, NM_015087, 0.2220, 2, 0, 0, 0, 0, 0, 1, 1, 0
									523, SEMA6A, sema domain - transmembrane domain (TM) - and, NM_020796, 0.2210, 3, 0, 0, 1, 0, 0, 0, 0, 2
									524, GLIS3, GLIS family zinc finger 3 isoform b, NM_152629, 0.2210, 2, 0, 0, 0, 0, 0, 1, 0, 1
									524, DLG2, chapsyn-110, NM_001364, 0.2210, 2, 0, 0, 0, 0, 0, 1, 0, 1
									526, GAB2, GRB2-associated binding protein 2 isoform b, NM_012296, 0.2200, 5, 0, 0, 0, 0, 1, 0, 1, 3
									526, PXN, paxillin, NM_002859, 0.2200, 3, 0, 0, 0, 0, 0, 1, 1, 1
									528, SHROOM4, shroom family member 4, NM_020717, 0.2200, 2, 0, 0, 0, 0, 1, 1, 0, 0
									528, SLC36A1, solute carrier family 36 member 1, NM_078483, 0.2200, 3, 0, 0, 0, 0, 0, 1, 1, 1
									530, ZKSCAN1, zinc finger protein 36, NM_003439, 0.2190, 2, 0, 0, 0, 0, 1, 1, 0, 0
									530, IDS, iduronate-2-sulfatase isoform a precursor, NM_000202, 0.2190, 2, 0, 0, 0, 0, 1, 1, 0, 0
									532, DEFB32, beta-defensin 32 precursor, NM_207469, 0.2190, 2, 0, 0, 0, 0, 1, 0, 0, 1
									532, GABPA, GA binding protein transcription factor - alpha, NM_002040, 0.2190, 2, 0, 0, 0, 0, 1, 0, 0, 1
									534, POLR3H, polymerase (RNA) III (DNA directed) polypeptide, NM_001018050, 0.2180, 3, 0, 0, 0, 0, 0, 1, 0, 2
									534, ZNF609, zinc finger protein 609, NM_015042, 0.2180, 3, 0, 1, 0, 0, 0, 1, 0, 1
									534, BRUNOL6, bruno-like 6 - RNA binding protein, NM_052840, 0.2180, 3, 0, 1, 0, 0, 0, 1, 0, 1
									537, RIMS4, regulating synaptic membrane exocytosis 4, NM_182970, 0.2180, 4, 0, 0, 0, 0, 0, 0, 1, 3
									538, ZNF320, zinc finger protein 320, NM_207333, 0.2160, 4, 0, 0, 0, 0, 1, 1, 1, 1
									539, BTN3A2, butyrophilin - subfamily 3 - member A2 precursor, NM_007047, 0.2160, 4, 0, 0, 0, 0, 0, 3, 1, 0
									540, IGF2BP1, insulin-like growth factor 2 mRNA binding, NM_006546, 0.2130, 4, 0, 0, 0, 1, 0, 0, 2, 1
									540, KLHDC7A, kelch domain containing 7A, NM_152375, 0.2130, 3, 0, 0, 0, 0, 1, 1, 1, 0
									540, RBM9, RNA binding motif protein 9 isoform 3, NM_001082576, 0.2130, 2, 0, 1, 0, 0, 1, 0, 0, 0
									540, GPR83, G protein-coupled receptor 83, NM_016540, 0.2130, 2, 1, 0, 0, 0, 0, 0, 0, 1
									540, RBM9, RNA binding motif protein 9 isoform 2, NM_014309, 0.2130, 2, 0, 1, 0, 0, 1, 0, 0, 0
									540, NTRK2, neurotrophic tyrosine kinase - receptor - type 2, NM_001018065, 0.2130, 2, 0, 0, 0, 0, 1, 0, 0, 1
									540, FAM129A, niban protein isoform 2, NM_052966, 0.2130, 2, 0, 0, 0, 1, 1, 0, 0, 0
									547, SCNN1A, sodium channel - nonvoltage-gated 1 alpha, NM_001038, 0.2130, 2, 0, 0, 0, 0, 0, 2, 0, 0
									548, ZFP3, zinc finger protein-3, NM_153018, 0.2120, 3, 0, 0, 0, 0, 0, 2, 1, 0
									549, KIAA1267, hypothetical protein LOC284058, NM_015443, 0.2110, 2, 0, 0, 0, 0, 0, 0, 2, 0
									549, UBXD7, UBX domain containing 7, NM_015562, 0.2110, 4, 0, 0, 1, 0, 0, 1, 0, 2
									551, NHP2L1, NHP2 non-histone chromosome protein 2-like 1, NM_005008, 0.2100, 1, 0, 0, 0, 0, 1, 0, 0, 0
									551, C8orf13, hypothetical protein LOC83648, NM_053279, 0.2100, 1, 0, 0, 0, 0, 1, 0, 0, 0
									551, PDE8A, phosphodiesterase 8A isoform 1, NM_002605, 0.2100, 1, 0, 0, 0, 0, 1, 0, 0, 0
									551, GDPD5, glycerophosphodiester phosphodiesterase domain, NM_030792, 0.2100, 1, 0, 0, 0, 0, 1, 0, 0, 0
									551, FMOD, fibromodulin precursor, NM_002023, 0.2100, 1, 0, 0, 0, 0, 1, 0, 0, 0
									551, ARHGEF12, Rho guanine nucleotide exchange factor (GEF) 12, NM_015313, 0.2100, 1, 0, 0, 0, 0, 1, 0, 0, 0
									551, TOLLIP, toll interacting protein, NM_019009, 0.2100, 1, 0, 0, 0, 0, 1, 0, 0, 0
									551, RNF165, ring finger protein 165, NM_152470, 0.2100, 3, 0, 0, 0, 0, 1, 0, 0, 2
									551, RCSD1, RCSD domain containing 1, NM_052862, 0.2100, 2, 0, 0, 0, 0, 2, 0, 0, 0
									551, PDE4DIP, phosphodiesterase 4D interacting protein isoform, NM_014644, 0.2100, 1, 0, 0, 0, 0, 1, 0, 0, 0
									561, MRE11A, meiotic recombination 11 homolog A isoform 2, NM_005590, 0.2090, 1, 0, 0, 0, 0, 0, 1, 0, 0
									561, KLHL1, kelch-like 1 protein, NM_020866, 0.2090, 1, 0, 0, 0, 0, 0, 1, 0, 0
									561, MAGEB2, melanoma antigen family B - 2, NM_002364, 0.2090, 1, 0, 0, 0, 0, 0, 1, 0, 0
									561, PCYOX1L, prenylcysteine oxidase 1 like, NM_024028, 0.2090, 1, 0, 0, 0, 0, 0, 1, 0, 0
									561, NEIL2, nei-like 2, NM_145043, 0.2090, 1, 0, 0, 0, 0, 0, 1, 0, 0
									561, CPB2, plasma carboxypeptidase B2 isoform a, NM_001872, 0.2090, 1, 0, 0, 0, 0, 0, 1, 0, 0
									561, EIF3J, eukaryotic translation initiation factor 3 -, NM_003758, 0.2090, 1, 0, 1, 0, 0, 0, 0, 0, 0
									561, OPRK1, opioid receptor - kappa 1, NM_000912, 0.2090, 2, 0, 0, 0, 0, 0, 1, 1, 0
									561, CPB2, plasma carboxypeptidase B2 isoform b, NM_016413, 0.2090, 1, 0, 0, 0, 0, 0, 1, 0, 0
									561, TMBIM1, transmembrane BAX inhibitor motif containing 1, NM_022152, 0.2090, 2, 0, 0, 0, 0, 0, 0, 1, 1
									561, EDEM1, ER degradation enhancer - mannosidase alpha-like, NM_014674, 0.2090, 1, 0, 0, 0, 0, 0, 1, 0, 0
									561, C5orf13, neuronal protein 3.1, NM_004772, 0.2090, 1, 0, 0, 0, 0, 0, 1, 0, 0
									561, DMN, desmuslin isoform A, NM_145728, 0.2090, 1, 0, 0, 0, 0, 0, 1, 0, 0
									561, ACP1, acid phosphatase 1 isoform b, NM_007099, 0.2090, 1, 0, 0, 0, 0, 0, 1, 0, 0
									561, ZNF141, zinc finger protein 141, NM_003441, 0.2090, 2, 0, 0, 0, 0, 0, 0, 1, 1
									561, LRP12, suppression of tumorigenicity, NM_013437, 0.2090, 1, 0, 0, 0, 0, 0, 1, 0, 0
									561, FLJ44815, hypothetical protein LOC400591, NM_207454, 0.2090, 2, 0, 0, 0, 0, 0, 1, 1, 0
									561, ZNF382, zinc finger protein 382, NM_032825, 0.2090, 2, 0, 0, 0, 0, 0, 0, 1, 1
									561, FAM126A, family with sequence similarity 126 - member A, NM_032581, 0.2090, 2, 0, 0, 1, 0, 0, 0, 0, 1
									561, BET1, blocked early in transport 1, NM_005868, 0.2090, 1, 0, 0, 0, 0, 0, 1, 0, 0
									561, KCNMA1, large conductance calcium-activated potassium, NM_002247, 0.2090, 1, 0, 0, 0, 0, 0, 1, 0, 0
									561, RNF149, ring finger protein 149, NM_173647, 0.2090, 1, 0, 0, 0, 0, 0, 1, 0, 0
									561, AMPD3, erythrocyte adenosine monophosphate deaminase, NM_001025390, 0.2090, 1, 0, 0, 0, 0, 0, 1, 0, 0
									561, CEBPG, CCAAT/enhancer binding protein gamma, NM_001806, 0.2090, 1, 0, 0, 0, 0, 0, 1, 0, 0
									561, YTHDF1, YTH domain family - member 1, NM_017798, 0.2090, 2, 0, 0, 0, 0, 0, 0, 1, 1
									561, KLF12, Kruppel-like factor 12, NM_007249, 0.2090, 2, 0, 0, 0, 0, 0, 0, 1, 1
									561, CYFIP2, cytoplasmic FMR1 interacting protein 2, NM_014376, 0.2090, 2, 0, 0, 0, 0, 0, 0, 1, 1
									561, ST6GALNAC3, ST6, NM_152996, 0.2090, 1, 0, 0, 0, 0, 0, 1, 0, 0
									561, LOC285382, hypothetical protein LOC285382, NM_001025266, 0.2090, 1, 0, 0, 0, 0, 0, 1, 0, 0
									561, P4HA1, prolyl 4-hydroxylase - alpha I subunit isoform 2, NM_001017962, 0.2090, 1, 0, 0, 0, 0, 0, 1, 0, 0
									561, CPEB4, cytoplasmic polyadenylation element binding, NM_030627, 0.2090, 1, 0, 0, 0, 0, 0, 1, 0, 0
									561, WSB1, WD repeat and SOCS box-containing 1 isoform 2, NM_134265, 0.2090, 1, 0, 0, 0, 0, 0, 1, 0, 0
									561, SRrp35, serine-arginine repressor protein, NM_080743, 0.2090, 2, 0, 0, 0, 0, 0, 0, 1, 1
									561, LOC375748, RAD26L hypothetical protein, NM_001010895, 0.2090, 1, 0, 0, 0, 0, 0, 1, 0, 0
									595, PRICKLE2, prickle-like 2, NM_198859, 0.2080, 2, 0, 1, 0, 0, 0, 0, 1, 0
									596, HADH, L-3-hydroxyacyl-Coenzyme A dehydrogenase, NM_005327, 0.2070, 1, 0, 0, 0, 0, 1, 0, 0, 0
									596, IFT81, carnitine deficiency-associated - expressed in, NM_031473, 0.2070, 1, 0, 0, 0, 0, 1, 0, 0, 0
									596, ZNF215, zinc finger protein 215, NM_013250, 0.2070, 1, 0, 0, 0, 0, 1, 0, 0, 0
									599, VEGFA, vascular endothelial growth factor A isoform e, NM_001025369, 0.2070, 2, 0, 1, 0, 0, 0, 0, 0, 1
									599, VEGFA, vascular endothelial growth factor A isoform g, NM_001033756, 0.2070, 2, 0, 1, 0, 0, 0, 0, 0, 1
									599, VEGFA, vascular endothelial growth factor A isoform b, NM_003376, 0.2070, 2, 0, 1, 0, 0, 0, 0, 0, 1
									599, SNX10, sorting nexin 10, NM_013322, 0.2070, 2, 0, 0, 0, 0, 0, 1, 0, 1
									603, LMOD1, leiomodin 1 (smooth muscle), NM_012134, 0.2060, 3, 0, 0, 0, 0, 0, 1, 1, 1
									603, TMTC2, transmembrane and tetratricopeptide repeat, NM_152588, 0.2060, 2, 0, 0, 0, 0, 1, 0, 0, 1
									603, ALDH3A2, aldehyde dehydrogenase 3A2 isoform 1, NM_001031806, 0.2060, 2, 0, 0, 0, 0, 1, 0, 0, 1
									606, KCNH5, potassium voltage-gated channel - subfamily H -, NM_172375, 0.2040, 2, 0, 0, 0, 0, 0, 0, 2, 0
									607, NMNAT3, nicotinamide nucleotide adenylyltransferase 3, NM_178177, 0.2030, 1, 0, 0, 0, 0, 1, 0, 0, 0
									607, COX18, mitochondrial COX18, NM_173827, 0.2030, 3, 0, 0, 0, 0, 1, 0, 0, 2
									607, CPOX, coproporphyrinogen oxidase, NM_000097, 0.2030, 3, 0, 0, 0, 0, 1, 0, 0, 2
									607, ARL13B, ADP-ribosylation factor-like 2-like 1 isoform 2, NM_144996, 0.2030, 1, 0, 0, 0, 0, 1, 0, 0, 0
									607, NLGN4Y, neuroligin 4 - Y-linked, NM_014893, 0.2030, 1, 0, 0, 0, 0, 1, 0, 0, 0
									607, MGC16824, hypothetical protein LOC57020, NM_020314, 0.2030, 1, 0, 0, 0, 0, 1, 0, 0, 0
									607, COP1, caspase-1 dominant-negative inhibitor pseudo-ICE, NM_052889, 0.2030, 1, 0, 0, 0, 0, 1, 0, 0, 0
									607, SLC25A41, solute carrier family 25 - member 41, NM_173637, 0.2030, 1, 0, 0, 0, 0, 1, 0, 0, 0
									607, PCLO, piccolo isoform 2, NM_014510, 0.2030, 1, 0, 0, 0, 0, 1, 0, 0, 0
									607, NUDT10, nudix-type motif 10, NM_153183, 0.2030, 3, 0, 0, 0, 0, 1, 0, 0, 2
									607, ARL13B, ADP-ribosylation factor-like 2-like 1 isoform 1, NM_182896, 0.2030, 1, 0, 0, 0, 0, 1, 0, 0, 0
									607, NFIC, nuclear factor I/C isoform 2, NM_205843, 0.2030, 1, 0, 0, 0, 0, 1, 0, 0, 0
									607, CANX, calnexin precursor, NM_001746, 0.2030, 1, 0, 0, 0, 0, 1, 0, 0, 0
									607, LOC401720, hypothetical protein LOC401720, NM_001013690, 0.2030, 4, 0, 0, 0, 0, 0, 1, 0, 3
									607, TXNDC4, thioredoxin domain containing 4 (endoplasmic, NM_015051, 0.2030, 1, 0, 0, 0, 0, 1, 0, 0, 0
									607, FCGR1A, Fc fragment of IgG - high affinity Ia - receptor, NM_000566, 0.2030, 1, 0, 0, 0, 0, 1, 0, 0, 0
									607, MS4A1, membrane-spanning 4-domains - subfamily A - member, NM_021950, 0.2030, 1, 0, 0, 0, 0, 1, 0, 0, 0
									607, LIPH, lipase - member H precursor, NM_139248, 0.2030, 1, 0, 0, 0, 0, 1, 0, 0, 0
									607, CLCN4, chloride channel 4, NM_001830, 0.2030, 1, 0, 0, 0, 0, 1, 0, 0, 0
									607, MS4A6A, membrane-spanning 4-domains - subfamily A - member, NM_152852, 0.2030, 1, 0, 0, 0, 0, 1, 0, 0, 0
									607, MS4A6A, membrane-spanning 4-domains - subfamily A - member, NM_152851, 0.2030, 1, 0, 0, 0, 0, 1, 0, 0, 0
									607, TAF7, TATA box-binding protein-associated factor 2F, NM_005642, 0.2030, 1, 0, 0, 0, 0, 1, 0, 0, 0
									607, TP53RK, p53-related protein kinase, NM_033550, 0.2030, 1, 0, 0, 0, 0, 1, 0, 0, 0
									607, TCL6, T-cell leukemia/lymphoma 6 isoform TCL6d1, NM_020554, 0.2030, 1, 0, 0, 0, 0, 1, 0, 0, 0
									607, SLC35F3, solute carrier family 35 - member F3, NM_173508, 0.2030, 1, 0, 0, 0, 0, 1, 0, 0, 0
									607, ChGn, chondroitin beta1 -4, NM_018371, 0.2030, 1, 0, 0, 0, 0, 1, 0, 0, 0
									607, SUHW1, suppressor of hairy wing homolog 1, NM_080740, 0.2030, 1, 0, 0, 0, 0, 1, 0, 0, 0
									607, PCDHA9, protocadherin alpha 9 isoform 2 precursor, NM_014005, 0.2030, 1, 0, 0, 0, 0, 1, 0, 0, 0
									635, PFN2, profilin 2 isoform a, NM_053024, 0.2020, 1, 0, 1, 0, 0, 0, 0, 0, 0
									635, CUL5, Vasopressin-activated calcium-mobilizing, NM_003478, 0.2020, 2, 0, 0, 0, 0, 0, 0, 1, 1
									635, PPP2R5A, protein phosphatase 2 - regulatory subunit B, NM_006243, 0.2020, 1, 0, 0, 0, 0, 0, 1, 0, 0
									638, NRP2, neuropilin 2 isoform 1 precursor, NM_201266, 0.2010, 1, 0, 0, 0, 0, 1, 0, 0, 0
									638, ANKRD40, ankyrin repeat domain 40, NM_052855, 0.2010, 1, 0, 0, 0, 0, 1, 0, 0, 0
									638, RNF145, ring finger protein 145, NM_144726, 0.2010, 1, 0, 0, 0, 0, 1, 0, 0, 0
									638, TIA1, TIA1 protein isoform 1, NM_022037, 0.2010, 1, 0, 0, 0, 0, 1, 0, 0, 0
									638, THRA, thyroid hormone receptor - alpha isoform 2, NM_003250, 0.2010, 1, 0, 0, 0, 0, 1, 0, 0, 0
									638, XIRP2, cardiomyopathy associated 3 isoform 1, NM_152381, 0.2010, 1, 0, 0, 0, 0, 1, 0, 0, 0
									638, HOXC10, homeobox C10, NM_017409, 0.2010, 1, 0, 0, 0, 0, 1, 0, 0, 0
									638, PUM2, pumilio homolog 2, NM_015317, 0.2010, 1, 0, 0, 0, 0, 1, 0, 0, 0
									638, ZFAND5, zinc finger - AN1-type domain 5, NM_006007, 0.2010, 1, 1, 0, 0, 0, 0, 0, 0, 0
									638, MACF1, microfilament and actin filament cross-linker, NM_033044, 0.2010, 1, 1, 0, 0, 0, 0, 0, 0, 0
									638, FZD7, frizzled 7, NM_003507, 0.2010, 1, 0, 0, 0, 0, 1, 0, 0, 0
									638, HOXB3, homeobox B3, NM_002146, 0.2010, 1, 0, 0, 0, 0, 1, 0, 0, 0
									638, CLSTN2, calsyntenin 2, NM_022131, 0.2010, 1, 0, 0, 0, 0, 1, 0, 0, 0
									638, MAG1, lysophosphatidic acid acyltransferase theta, NM_032717, 0.2010, 1, 0, 0, 0, 0, 1, 0, 0, 0
									638, FAM63A, hypothetical protein LOC55793 isoform 1, NM_018379, 0.2010, 1, 0, 0, 0, 0, 1, 0, 0, 0
									638, SLC35A1, solute carrier family 35 (CMP-sialic acid, NM_006416, 0.2010, 1, 0, 0, 0, 0, 1, 0, 0, 0
									638, PLAA, phospholipase A2-activating protein isoform 2, NM_004253, 0.2010, 1, 0, 0, 0, 0, 1, 0, 0, 0
									655, HEMK1, HemK methyltransferase family member 1, NM_016173, 0.2000, 4, 0, 0, 0, 0, 1, 0, 0, 3
									655, AMZ1, archaemetzincin-1, NM_133463, 0.2000, 4, 0, 0, 0, 0, 1, 0, 0, 3
									657, PLB1, phospholipase B1, NM_153021, 0.2000, 2, 0, 0, 0, 0, 1, 0, 0, 1
									657, H2AFV, H2A histone family - member V isoform 2, NM_138635, 0.2000, 2, 0, 0, 0, 0, 1, 0, 0, 1
									657, APOL6, apolipoprotein L6, NM_030641, 0.2000, 3, 0, 0, 0, 0, 1, 0, 2, 0
									657, PAX5, paired box 5, NM_016734, 0.2000, 5, 0, 0, 0, 0, 0, 0, 0, 5
									657, BTBD9, BTB (POZ) domain containing 9 isoform b, NM_152733, 0.2000, 5, 0, 0, 0, 0, 0, 0, 0, 5
									657, NPTX1, neuronal pentraxin I precursor, NM_002522, 0.2000, 2, 0, 0, 0, 1, 1, 0, 0, 0
									657, BZRAP1, peripheral benzodiazepine receptor-associated, NM_004758, 0.2000, 2, 0, 0, 0, 0, 1, 0, 1, 0
									657, LIMD2, LIM domain containing 2, NM_030576, 0.2000, 4, 0, 0, 0, 0, 1, 1, 0, 2
									657, MON2, MON2 homolog, NM_015026, 0.2000, 2, 0, 0, 0, 0, 1, 0, 0, 1
									657, VDR, vitamin D (1 -25-dihydroxyvitamin D3) receptor, NM_001017535, 0.2000, 4, 0, 0, 0, 0, 1, 0, 0, 3
									657, ZNF776, zinc finger protein 776, NM_173632, 0.2000, 2, 0, 0, 0, 0, 1, 0, 0, 1
									657, C1orf91, hypothetical protein LOC56063, NM_019118, 0.2000, 2, 0, 0, 0, 0, 1, 0, 0, 1
									657, OR13A1, olfactory receptor - family 13 - subfamily A -, NM_001004297, 0.2000, 2, 0, 0, 0, 0, 1, 0, 0, 1
									657, CCDC13, coiled-coil domain containing 13, NM_144719, 0.2000, 2, 0, 0, 0, 0, 1, 0, 0, 1

## Sheet: miR-U86
Human | AGAACUU	miR-U86	UAGAACUUUCUGAAUCGGUGUC
213 conserved targets, with a total of 222 conserved sites. (Table sorted by number and type of sites)
	Targetscan								TargetRANK
Target gene	Gene name	Conserved sites				Links to sites in UTRs
		total	8mer	7mer-m8	7mer-1A				Rank, Gene Name, Gene/Isoform Description, Refseq ID, TargetRank Score, Conserved Seed Matches: 8mer, M8 7mer, A1 7mer, 6mer, Non-conserved Seed Matches: 8mer, M8 7mer, A1 7mer, 6mer
RAP2C	RAP2C, member of RAS oncogene family	3	1	2	0	Sites in UTR			1, AXL, AXL receptor tyrosine kinase isoform 1, NM_021913, 1.1300, 6, 1, 0, 0, 0, 2, 0, 3, 0
LPHN2	latrophilin 2	2	2	0	0	Sites in UTR			2, SMAD2, Sma- and Mad-related protein 2, NM_005901, 0.9120, 8, 0, 1, 0, 0, 1, 2, 0, 4
NUFIP2	nuclear fragile X mental retardation protein interacting protein 2	2	1	1	0	Sites in UTR			3, GABRG1, gamma-aminobutyric acid A receptor - gamma 1, NM_173536, 0.8670, 4, 0, 0, 0, 0, 3, 0, 0, 1
ZBTB5	zinc finger and BTB domain containing 5	2	1	0	1	Sites in UTR			4, RAP2C, RAP2C - member of RAS oncogene family, NM_021183, 0.7710, 4, 1, 1, 0, 1, 0, 1, 0, 0
IRAK1	interleukin-1 receptor-associated kinase 1	2	0	2	0	Sites in UTR			5, C16orf72, hypothetical protein LOC29035, NM_014117, 0.7010, 4, 1, 1, 0, 0, 0, 1, 0, 1
KPNA6	karyopherin alpha 6 (importin alpha 7)	2	0	2	0	Sites in UTR			6, EPHA4, ephrin receptor EphA4, NM_004438, 0.6980, 4, 1, 0, 0, 1, 1, 0, 0, 1
ZFP14	zinc finger protein 14 homolog (mouse)	2	0	2	0	Sites in UTR			7, AKAP11, A-kinase anchor protein 11, NM_016248, 0.6860, 7, 0, 0, 0, 0, 0, 2, 2, 3
A26C1B	ANKRD26-like family C, member 1B	1	1	0	0	Sites in UTR			8, TIA1, TIA1 protein isoform 1, NM_022037, 0.6710, 3, 0, 0, 0, 0, 0, 2, 1, 0
A2BP1	ataxin 2-binding protein 1	1	1	0	0	Sites in UTR			9, RNF2, ring finger protein 2, NM_007212, 0.6630, 4, 0, 0, 0, 0, 1, 1, 1, 1
ACADSB	acyl-Coenzyme A dehydrogenase, short/branched chain	1	1	0	0	Sites in UTR			10, LPHN2, latrophilin 2 precursor, NM_012302, 0.6580, 3, 1, 0, 0, 0, 1, 0, 0, 1
APPL1	adaptor protein, phosphotyrosine interaction, PH domain and leucine zipper containing 1	1	1	0	0	Sites in UTR			11, SPAST, spastin isoform 2, NM_199436, 0.6510, 3, 0, 0, 0, 0, 2, 0, 1, 0
ARID1A	AT rich interactive domain 1A (SWI-like)	1	1	0	0	Sites in UTR			12, ARF6, ADP-ribosylation factor 6, NM_001663, 0.6400, 5, 0, 0, 0, 0, 0, 3, 1, 1
AXL	AXL receptor tyrosine kinase	1	1	0	0	Sites in UTR			13, KLHL28, BTB (POZ) domain containing 5, NM_017658, 0.6310, 4, 0, 0, 0, 0, 0, 0, 3, 1
BCL11A	B-cell CLL/lymphoma 11A (zinc finger protein)	1	1	0	0	Sites in UTR			14, ZNF148, zinc finger protein 148 (pHZ-52), NM_021964, 0.6140, 3, 0, 1, 0, 0, 1, 0, 0, 1
BDNF	brain-derived neurotrophic factor	1	1	0	0	Sites in UTR			15, KIAA1715, Lunapark, NM_030650, 0.6100, 5, 0, 0, 0, 0, 1, 1, 0, 3
C10orf78	chromosome 10 open reading frame 78	1	1	0	0	Sites in UTR			16, ARID2, AT rich interactive domain 2 (ARID - RFX-like), NM_152641, 0.5870, 3, 0, 0, 0, 0, 0, 2, 1, 0
C6orf151	chromosome 6 open reading frame 151	1	1	0	0	Sites in UTR			17, TLK1, tousled-like kinase 1, NM_012290, 0.5750, 3, 0, 0, 0, 0, 0, 1, 2, 0
CACNA1S	calcium channel, voltage-dependent, L type, alpha 1S subunit	1	1	0	0	Sites in UTR			18, STYX, serine/threonine/tyrosine interacting protein, NM_145251, 0.5740, 2, 0, 0, 0, 0, 1, 1, 0, 0
CREG2	cellular repressor of E1A-stimulated genes 2	1	1	0	0	Sites in UTR			18, PLCB1, phosphoinositide-specific phospholipase C beta 1, NM_182734, 0.5740, 2, 0, 0, 0, 0, 1, 1, 0, 0
CXCL5	chemokine (C-X-C motif) ligand 5	1	1	0	0	Sites in UTR			18, PLCB1, phosphoinositide-specific phospholipase C beta 1, NM_015192, 0.5740, 2, 0, 0, 0, 0, 1, 1, 0, 0
DCUN1D2	DCN1, defective in cullin neddylation 1, domain containing 2 (S. cerevisiae)	1	1	0	0	Sites in UTR			21, HIF1AN, hypoxia-inducible factor 1 - alpha subunit, NM_017902, 0.5710, 7, 0, 0, 0, 0, 1, 1, 1, 4
DHX30	DEAH (Asp-Glu-Ala-His) box polypeptide 30	1	1	0	0	Sites in UTR			22, SYT14, synaptotagmin XIV, NM_153262, 0.5610, 5, 0, 0, 0, 0, 1, 1, 1, 2
DIMT1L	DIM1 dimethyladenosine transferase 1-like (S. cerevisiae)	1	1	0	0	Sites in UTR			23, KLF12, Kruppel-like factor 12, NM_007249, 0.5600, 6, 0, 0, 0, 0, 1, 0, 1, 4
DNAL1	dynein, axonemal, light chain 1	1	1	0	0	Sites in UTR			24, ZNF618, zinc finger protein 618, NM_133374, 0.5590, 5, 1, 0, 0, 0, 1, 0, 0, 3
FBXO10	F-box protein 10	1	1	0	0	Sites in UTR			25, HOOK1, hook homolog 1, NM_015888, 0.5590, 3, 0, 1, 0, 0, 1, 0, 1, 0
FGF11	fibroblast growth factor 11	1	1	0	0	Sites in UTR			26, CCDC89, coiled-coil domain containing 89, NM_152723, 0.5570, 3, 0, 0, 0, 0, 0, 3, 0, 0
FPGT	fucose-1-phosphate guanylyltransferase	1	1	0	0	Sites in UTR			27, SYNPO2, synaptopodin 2, NM_133477, 0.5520, 3, 0, 0, 0, 0, 2, 0, 0, 1
HIPK2	homeodomain interacting protein kinase 2	1	1	0	0	Sites in UTR			28, TMEM106B, hypothetical protein LOC54664, NM_018374, 0.5480, 6, 0, 0, 0, 1, 1, 1, 0, 3
HOXB6	homeobox B6	1	1	0	0	Sites in UTR			29, CGGBP1, CGG triplet repeat binding protein 1, NM_001008390, 0.5460, 2, 0, 0, 0, 0, 1, 1, 0, 0
HSD3B7	hydroxy-delta-5-steroid dehydrogenase, 3 beta- and steroid delta-isomerase 7	1	1	0	0	Sites in UTR			30, TRIM36, tripartite motif-containing 36 isoform 1, NM_018700, 0.5460, 2, 0, 0, 0, 0, 1, 1, 0, 0
IRX2	iroquois homeobox 2	1	1	0	0	Sites in UTR			31, LOC339745, hypothetical protein LOC339745, NM_001001664, 0.5420, 4, 0, 0, 0, 0, 1, 1, 0, 2
KALRN	kalirin, RhoGEF kinase	1	1	0	0	Sites in UTR			32, FAM135A, hypothetical protein LOC57579, NM_020819, 0.5340, 2, 0, 0, 0, 0, 1, 0, 1, 0
KIAA1012	KIAA1012	1	1	0	0	Sites in UTR			33, FLJ20309, hypothetical protein LOC54891, NM_017759, 0.5220, 7, 0, 0, 0, 0, 0, 1, 1, 5
LHCGR	luteinizing hormone/choriogonadotropin receptor	1	1	0	0	Sites in UTR			34, NUFIP2, nuclear fragile X mental retardation protein, NM_020772, 0.5200, 3, 0, 1, 0, 0, 1, 1, 0, 0
LRRC4	leucine rich repeat containing 4	1	1	0	0	Sites in UTR			34, PPP1R15B, protein phosphatase 1 - regulatory subunit 15B, NM_032833, 0.5200, 5, 0, 0, 0, 0, 1, 0, 1, 3
MEX3B	mex-3 homolog B (C. elegans)	1	1	0	0	Sites in UTR			36, RHOQ, ras-like protein TC10, NM_012249, 0.5190, 3, 0, 0, 0, 0, 0, 1, 2, 0
MYO6	myosin VI	1	1	0	0	Sites in UTR			37, PTCHD1, patched domain containing 1, NM_173495, 0.5160, 3, 0, 0, 0, 0, 0, 2, 1, 0
NEDD4	neural precursor cell expressed, developmentally down-regulated 4	1	1	0	0	Sites in UTR			38, EEA1, early endosome antigen 1 - 162kD, NM_003566, 0.5140, 3, 0, 0, 0, 0, 0, 2, 0, 1
NOLC1	nucleolar and coiled-body phosphoprotein 1	1	1	0	0	Sites in UTR			39, FBXW2, F-box and WD repeat domain containing 2, NM_012164, 0.5110, 10, 0, 0, 0, 0, 0, 3, 0, 7
PAPPA	pregnancy-associated plasma protein A, pappalysin 1	1	1	0	0	Sites in UTR			40, GNA13, guanine nucleotide binding protein (G protein) -, NM_006572, 0.5070, 3, 0, 0, 0, 0, 1, 1, 1, 0
PHF12	PHD finger protein 12	1	1	0	0	Sites in UTR			41, MIB1, mindbomb homolog 1, NM_020774, 0.5010, 3, 0, 1, 0, 0, 0, 2, 0, 0
PLCB4	phospholipase C, beta 4	1	1	0	0	Sites in UTR			42, TMF1, TATA element modulatory factor 1, NM_007114, 0.4960, 2, 0, 0, 0, 0, 1, 1, 0, 0
PMEPA1	prostate transmembrane protein, androgen induced 1	1	1	0	0	Sites in UTR			43, PAPPA, pregnancy-associated plasma protein A, NM_002581, 0.4940, 3, 0, 0, 0, 0, 1, 0, 1, 1
RAB39B	RAB39B, member RAS oncogene family	1	1	0	0	Sites in UTR			44, ARHGAP5, Rho GTPase activating protein 5 isoform a, NM_001030055, 0.4930, 4, 0, 0, 0, 0, 1, 2, 0, 1
RARA	retinoic acid receptor, alpha	1	1	0	0	Sites in UTR			45, NUS1, nuclear undecaprenyl pyrophosphate synthase 1, NM_138459, 0.4920, 6, 0, 0, 0, 0, 1, 1, 0, 4
RBMS1	RNA binding motif, single stranded interacting protein 1	1	1	0	0	Sites in UTR			46, HMGCR, 3-hydroxy-3-methylglutaryl-Coenzyme A reductase, NM_000859, 0.4900, 3, 0, 0, 0, 0, 1, 0, 1, 1
RHOB	ras homolog gene family, member B	1	1	0	0	Sites in UTR			47, RCHY1, ring finger and CHY zinc finger domain, NM_001008925, 0.4860, 4, 0, 0, 0, 0, 0, 1, 1, 2
RMND1	required for meiotic nuclear division 1 homolog (S. cerevisiae)	1	1	0	0	Sites in UTR			47, RCHY1, ring finger and CHY zinc finger domain, NM_015436, 0.4860, 4, 0, 0, 0, 0, 0, 1, 1, 2
SGCB	sarcoglycan, beta (43kDa dystrophin-associated glycoprotein)	1	1	0	0	Sites in UTR			49, SLC38A1, amino acid transporter system A1, NM_030674, 0.4830, 5, 0, 0, 0, 0, 0, 3, 0, 2
SGCD	sarcoglycan, delta (35kDa dystrophin-associated glycoprotein)	1	1	0	0	Sites in UTR			50, C2orf37, hypothetical protein LOC80067, NM_025000, 0.4820, 8, 0, 0, 0, 0, 0, 2, 0, 6
SLC13A3	solute carrier family 13 (sodium-dependent dicarboxylate transporter), member 3	1	1	0	0	Sites in UTR			51, FUT9, fucosyltransferase 9 (alpha (1 -3), NM_006581, 0.4810, 7, 0, 0, 0, 0, 0, 1, 2, 4
SLC43A1	solute carrier family 43, member 1	1	1	0	0	Sites in UTR			52, NFAT5, nuclear factor of activated T-cells 5 isoform c, NM_006599, 0.4800, 4, 0, 0, 0, 0, 1, 0, 2, 1
SMAD2	SMAD family member 2	1	1	0	0	Sites in UTR			53, TAX1BP1, Tax1 (human T-cell leukemia virus type I), NM_001079864, 0.4800, 3, 0, 0, 0, 0, 1, 1, 0, 1
SOCS5	suppressor of cytokine signaling 5	1	1	0	0	Sites in UTR			54, MED13L, mediator complex subunit 13-like, NM_015335, 0.4790, 3, 0, 1, 0, 0, 0, 2, 0, 0
SOX2	SRY (sex determining region Y)-box 2	1	1	0	0	Sites in UTR			55, PPM1E, protein phosphatase 1E, NM_014906, 0.4780, 2, 0, 0, 0, 0, 1, 0, 1, 0
SPOPL	speckle-type POZ protein-like	1	1	0	0	Sites in UTR			56, KIAA1210, hypothetical protein LOC57481, NM_020721, 0.4780, 4, 0, 0, 0, 0, 0, 2, 1, 1
SYNPO2	synaptopodin 2	1	1	0	0	Sites in UTR			57, GABRA4, gamma-aminobutyric acid A receptor - alpha 4, NM_000809, 0.4750, 6, 0, 0, 0, 0, 0, 2, 1, 3
SYT1	synaptotagmin I	1	1	0	0	Sites in UTR			58, HAS2, hyaluronan synthase 2, NM_005328, 0.4740, 2, 0, 0, 0, 0, 0, 2, 0, 0
TLL1	tolloid-like 1	1	1	0	0	Sites in UTR			59, ARRDC4, arrestin domain containing 4, NM_183376, 0.4700, 4, 0, 0, 0, 0, 0, 2, 0, 2
TMEM215	transmembrane protein 215	1	1	0	0	Sites in UTR			59, KIAA1450, hypothetical protein LOC57600, NM_020840, 0.4700, 4, 0, 0, 0, 0, 0, 2, 0, 2
VANGL1	vang-like 1 (van gogh, Drosophila)	1	1	0	0	Sites in UTR			61, SORT1, sortilin 1 preproprotein, NM_002959, 0.4670, 5, 0, 0, 0, 0, 0, 2, 0, 3
WDR40B	WD repeat domain 40B	1	1	0	0	Sites in UTR			62, SH3GLB1, SH3-containing protein SH3GLB1, NM_016009, 0.4620, 4, 0, 0, 0, 0, 1, 1, 0, 2
YPEL1	yippee-like 1 (Drosophila)	1	1	0	0	Sites in UTR			63, DACH1, dachshund homolog 1 isoform c, NM_004392, 0.4580, 4, 0, 0, 0, 0, 0, 1, 1, 2
ZBTB33	zinc finger and BTB domain containing 33	1	1	0	0	Sites in UTR			63, IGF1R, insulin-like growth factor 1 receptor precursor, NM_000875, 0.4580, 5, 0, 0, 2, 0, 0, 0, 0, 3
ZNF148	zinc finger protein 148	1	1	0	0	Sites in UTR			65, KBTBD11, kelch repeat and BTB (POZ) domain containing 11, NM_014867, 0.4580, 4, 0, 0, 0, 0, 0, 1, 1, 2
ZNF618	zinc finger protein 618	1	1	0	0	Sites in UTR			65, TEAD1, TEA domain family member 1, NM_021961, 0.4580, 5, 0, 0, 0, 1, 0, 1, 2, 1
AKAP11	A kinase (PRKA) anchor protein 11	2	0	0	2	Sites in UTR			65, KCNMA1, large conductance calcium-activated potassium, NM_001014797, 0.4580, 5, 0, 0, 0, 0, 0, 0, 2, 3
ACSL6	acyl-CoA synthetase long-chain family member 6	1	0	1	0	Sites in UTR			68, FLJ45557, hypothetical protein LOC642938, NM_001039762, 0.4550, 4, 0, 0, 1, 0, 0, 2, 0, 1
ANKS1B	ankyrin repeat and sterile alpha motif domain containing 1B	1	0	1	0	Sites in UTR			69, SSX2IP, synovial sarcoma - X breakpoint 2 interacting, NM_014021, 0.4530, 5, 0, 0, 0, 0, 0, 0, 3, 2
AS3MT	arsenic (+3 oxidation state) methyltransferase	1	0	1	0	Sites in UTR			70, KIAA1128, granule cell antiserum positive 14, NM_018999, 0.4520, 4, 0, 0, 0, 0, 1, 0, 1, 2
ATP7A	ATPase, Cu++ transporting, alpha polypeptide (Menkes syndrome)	1	0	1	0	Sites in UTR			70, SMAD5, SMAD - mothers against DPP homolog 5, NM_005903, 0.4520, 6, 0, 0, 0, 0, 0, 2, 0, 4
BCLAF1	BCL2-associated transcription factor 1	1	0	1	0	Sites in UTR			72, QKI, quaking homolog - KH domain RNA binding isoform, NM_206855, 0.4520, 6, 0, 0, 0, 2, 0, 2, 0, 2
C18orf1	chromosome 18 open reading frame 1	1	0	1	0	Sites in UTR			73, ITCH, itchy homolog E3 ubiquitin protein ligase, NM_031483, 0.4510, 4, 0, 0, 1, 1, 0, 2, 0, 0
C1orf107	chromosome 1 open reading frame 107	1	0	1	0	Sites in UTR			74, ARID1A, AT rich interactive domain 1A isoform a, NM_006015, 0.4480, 2, 0, 1, 0, 0, 1, 0, 0, 0
CAMSAP1	calmodulin regulated spectrin-associated protein 1	1	0	1	0	Sites in UTR			75, DGAT2L6, diacylglycerol O-acyltransferase 2-like 6, NM_198512, 0.4460, 3, 0, 0, 0, 0, 1, 0, 2, 0
CCDC89	coiled-coil domain containing 89	1	0	1	0	Sites in UTR			75, GMFB, glia maturation factor - beta, NM_004124, 0.4460, 3, 0, 0, 0, 0, 0, 1, 1, 1
CDH11	cadherin 11, type 2, OB-cadherin (osteoblast)	1	0	1	0	Sites in UTR			77, CD47, CD47 antigen isoform 2 precursor, NM_198793, 0.4460, 3, 0, 0, 0, 0, 0, 1, 1, 1
CDH2	cadherin 2, type 1, N-cadherin (neuronal)	1	0	1	0	Sites in UTR			77, CD47, CD47 antigen isoform 3 precursor, NM_001025079, 0.4460, 3, 0, 0, 0, 0, 0, 1, 1, 1
CLCN5	chloride channel 5 (nephrolithiasis 2, X-linked, Dent disease)	1	0	1	0	Sites in UTR			79, SYT14L, chr415 synaptotagmin, NM_001014372, 0.4420, 4, 0, 0, 0, 0, 1, 1, 0, 2
CLSTN1	calsyntenin 1	1	0	1	0	Sites in UTR			80, WIPF1, WAS/WASL interacting protein family - member 1, NM_003387, 0.4340, 2, 0, 0, 1, 0, 0, 1, 0, 0
COL4A4	collagen, type IV, alpha 4	1	0	1	0	Sites in UTR			81, GJA3, gap junction protein - alpha 3 - 46kDa (connexin, NM_021954, 0.4320, 3, 0, 0, 0, 0, 1, 1, 0, 1
COPS8	COP9 constitutive photomorphogenic homolog subunit 8 (Arabidopsis)	1	0	1	0	Sites in UTR			81, C6orf120, hypothetical protein LOC387263, NM_001029863, 0.4320, 2, 0, 0, 0, 0, 2, 0, 0, 0
COX11	COX11 homolog, cytochrome c oxidase assembly protein (yeast)	1	0	1	0	Sites in UTR			81, NAALADL2, N-acetylated alpha-linked acidic dipeptidase 2, NM_207015, 0.4320, 3, 0, 0, 0, 0, 1, 1, 0, 1
CREB5	cAMP responsive element binding protein 5	1	0	1	0	Sites in UTR			84, BCLAF1, BCL2-associated transcription factor 1 isoform, NM_014739, 0.4300, 4, 0, 0, 0, 0, 0, 1, 1, 2
CUL3	cullin 3	1	0	1	0	Sites in UTR			85, BMP3, bone morphogenetic protein 3 preproprotein, NM_001201, 0.4290, 5, 0, 0, 0, 0, 0, 2, 1, 2
DDAH1	dimethylarginine dimethylaminohydrolase 1	1	0	1	0	Sites in UTR			86, SLC1A1, solute carrier family 1 - member 1, NM_004170, 0.4290, 4, 0, 0, 0, 0, 1, 0, 0, 3
DDX3X	DEAD (Asp-Glu-Ala-Asp) box polypeptide 3, X-linked	1	0	1	0	Sites in UTR			86, DBT, dihydrolipoamide branched chain transacylase, NM_001918, 0.4290, 6, 0, 0, 0, 0, 1, 0, 0, 5
DNPEP	aspartyl aminopeptidase	1	0	1	0	Sites in UTR			88, MYO6, myosin VI, NM_004999, 0.4280, 3, 0, 0, 0, 0, 1, 1, 0, 1
EEF1A2	eukaryotic translation elongation factor 1 alpha 2	1	0	1	0	Sites in UTR			89, UST, uronyl-2-sulfotransferase, NM_005715, 0.4260, 7, 0, 0, 0, 0, 1, 2, 0, 4
ESCO1	establishment of cohesion 1 homolog 1 (S. cerevisiae)	1	0	1	0	Sites in UTR			90, ZBTB33, kaiso, NM_006777, 0.4240, 3, 0, 0, 0, 0, 1, 1, 0, 1
ETV1	ets variant gene 1	1	0	1	0	Sites in UTR			91, UBE2W, ubiquitin-conjugating enzyme E2W (putative), NM_001001481, 0.4220, 3, 0, 0, 0, 0, 0, 1, 1, 1
FAM122A	family with sequence similarity 122A	1	0	1	0	Sites in UTR			92, ZFP91, zinc finger protein 91, NM_053023, 0.4220, 2, 0, 0, 0, 0, 1, 0, 1, 0
FAM62B	family with sequence similarity 62 (C2 domain containing) member B	1	0	1	0	Sites in UTR			92, TRIM33, tripartite motif-containing 33 protein isoform, NM_033020, 0.4220, 2, 0, 0, 0, 0, 1, 0, 1, 0
FAM73A	family with sequence similarity 73, member A	1	0	1	0	Sites in UTR			92, TYRP1, tyrosinase-related protein 1, NM_000550, 0.4220, 2, 0, 0, 0, 0, 1, 0, 1, 0
FBXW2	F-box and WD repeat domain containing 2	1	0	1	0	Sites in UTR			95, DYRK2, dual-specificity tyrosine-(Y)-phosphorylation, NM_003583, 0.4180, 3, 0, 0, 1, 0, 0, 1, 0, 1
FLOT2	flotillin 2	1	0	1	0	Sites in UTR			96, SPOCK1, sparc/osteonectin - cwcv and kazal-like domains, NM_004598, 0.4180, 2, 0, 0, 0, 0, 0, 2, 0, 0
FOXN3	forkhead box N3	1	0	1	0	Sites in UTR			96, ZDHHC17, huntingtin interacting protein 14, NM_015336, 0.4180, 3, 0, 0, 0, 0, 0, 1, 1, 1
FOXP1	forkhead box P1	1	0	1	0	Sites in UTR			96, TSC1, tuberous sclerosis 1 protein isoform 1, NM_000368, 0.4180, 6, 0, 0, 0, 0, 0, 2, 2, 2
FUT9	fucosyltransferase 9 (alpha (1,3) fucosyltransferase)	1	0	1	0	Sites in UTR			99, MLSTD2, male sterility domain containing 2, NM_032228, 0.4170, 3, 0, 0, 0, 0, 1, 0, 0, 2
GPR155	G protein-coupled receptor 155	1	0	1	0	Sites in UTR			99, C9orf97, hypothetical protein LOC158427, NM_139246, 0.4170, 3, 0, 0, 0, 0, 1, 0, 0, 2
GRIA4	glutamate receptor, ionotrophic, AMPA 4	1	0	1	0	Sites in UTR			101, CYP2J2, cytochrome P450 - family 2 - subfamily J -, NM_000775, 0.4160, 2, 0, 0, 0, 0, 1, 1, 0, 0
GRID1	glutamate receptor, ionotropic, delta 1	1	0	1	0	Sites in UTR			102, ZNF398, zinc finger 398 isoform a, NM_170686, 0.4140, 4, 0, 0, 0, 0, 0, 2, 0, 2
HELZ	helicase with zinc finger	1	0	1	0	Sites in UTR			102, S100PBP, S100P binding protein isoform a, NM_022753, 0.4140, 2, 0, 1, 0, 0, 1, 0, 0, 0
HLF	hepatic leukemia factor	1	0	1	0	Sites in UTR			104, QKI, quaking homolog - KH domain RNA binding isoform, NM_206853, 0.4120, 5, 0, 0, 0, 2, 0, 2, 0, 1
HOOK1	hook homolog 1 (Drosophila)	1	0	1	0	Sites in UTR			104, QKI, quaking homolog - KH domain RNA binding isoform, NM_206854, 0.4120, 5, 0, 0, 0, 2, 0, 2, 0, 1
IER5L	immediate early response 5-like	1	0	1	0	Sites in UTR			106, STEAP2, six transmembrane epithelial antigen of the, NM_152999, 0.4090, 4, 0, 0, 0, 0, 1, 1, 0, 2
IGSF22	immunoglobulin superfamily, member 22	1	0	1	0	Sites in UTR			107, ICA1L, islet cell autoantigen 1 -69kDa-like isoform 1, NM_138468, 0.4080, 5, 0, 0, 0, 0, 0, 2, 2, 1
IMPAD1	inositol monophosphatase domain containing 1	1	0	1	0	Sites in UTR			108, KITLG, KIT ligand isoform a precursor, NM_003994, 0.4060, 2, 0, 0, 0, 0, 0, 1, 1, 0
KIAA0247	KIAA0247	1	0	1	0	Sites in UTR			108, C3orf37, hypothetical protein LOC56941, NM_020187, 0.4060, 3, 0, 0, 0, 0, 1, 1, 0, 1
KIAA0355	KIAA0355	1	0	1	0	Sites in UTR			108, CCDC100, coiled-coil domain containing 100, NM_153223, 0.4060, 2, 0, 0, 0, 0, 0, 1, 1, 0
KIAA1715	KIAA1715	1	0	1	0	Sites in UTR			111, LEMD3, LEM domain containing 3, NM_014319, 0.4040, 2, 0, 1, 0, 0, 0, 1, 0, 0
KIF21B	kinesin family member 21B	1	0	1	0	Sites in UTR			111, CLASP2, CLIP-associating protein 2, NM_015097, 0.4040, 3, 0, 0, 0, 0, 0, 1, 1, 1
KLHL24	kelch-like 24 (Drosophila)	1	0	1	0	Sites in UTR			113, PI15, protease inhibitor 15 preproprotein, NM_015886, 0.4020, 4, 0, 0, 0, 0, 0, 1, 1, 2
LAMA4	laminin, alpha 4	1	0	1	0	Sites in UTR			114, CTSC, cathepsin C isoform b precursor, NM_148170, 0.4020, 6, 0, 0, 0, 0, 0, 2, 0, 4
LFNG	LFNG O-fucosylpeptide 3-beta-N-acetylglucosaminyltransferase	1	0	1	0	Sites in UTR			115, MON2, MON2 homolog, NM_015026, 0.4000, 3, 0, 0, 0, 1, 1, 1, 0, 0
LPIN2	lipin 2	1	0	1	0	Sites in UTR			116, ST8SIA4, ST8 alpha-N-acetyl-neuraminide, NM_005668, 0.4000, 4, 0, 1, 0, 0, 0, 1, 0, 2
LRRTM2	leucine rich repeat transmembrane neuronal 2	1	0	1	0	Sites in UTR			116, SFRS6, arginine/serine-rich splicing factor 6, NM_006275, 0.4000, 4, 0, 1, 0, 0, 0, 1, 0, 2
MAPK1	mitogen-activated protein kinase 1	1	0	1	0	Sites in UTR			118, FBXO10, F-box protein 10, NM_012166, 0.3980, 2, 0, 0, 0, 0, 1, 0, 1, 0
MAX	MYC associated factor X	1	0	1	0	Sites in UTR			119, ACVR2B, activin A type IIB receptor precursor, NM_001106, 0.3970, 6, 0, 0, 0, 0, 0, 0, 1, 5
MGAT4A	mannosyl (alpha-1,3-)-glycoprotein beta-1,4-N-acetylglucosaminyltransferase, isozyme A	1	0	1	0	Sites in UTR			120, KIF3A, kinesin family member 3A, NM_007054, 0.3950, 3, 0, 0, 0, 0, 1, 1, 1, 0
MIB1	mindbomb homolog 1 (Drosophila)	1	0	1	0	Sites in UTR			121, VEZF1, zinc finger protein 161, NM_007146, 0.3940, 2, 0, 0, 0, 0, 0, 0, 2, 0
MOSC1	MOCO sulphurase C-terminal domain containing 1	1	0	1	0	Sites in UTR			122, KSR2, kinase suppressor of ras 2, NM_173598, 0.3930, 8, 0, 0, 0, 0, 0, 0, 1, 7
MTMR9	myotubularin related protein 9	1	0	1	0	Sites in UTR			123, ZDBF2, zinc finger - DBF-type containing 2, NM_020923, 0.3900, 3, 0, 0, 0, 0, 0, 1, 1, 1
MXRA7	matrix-remodelling associated 7	1	0	1	0	Sites in UTR			123, VAV3, vav 3 guanine nucleotide exchange factor isoform, NM_006113, 0.3900, 3, 0, 0, 0, 0, 0, 1, 1, 1
MYCL1	v-myc myelocytomatosis viral oncogene homolog 1, lung carcinoma derived (avian)	1	0	1	0	Sites in UTR			125, WDR36, WD repeat domain 36, NM_139281, 0.3890, 3, 0, 0, 0, 0, 1, 0, 0, 2
NAALADL2	N-acetylated alpha-linked acidic dipeptidase-like 2	1	0	1	0	Sites in UTR			125, JAZF1, JAZF zinc finger 1, NM_175061, 0.3890, 3, 0, 0, 0, 1, 1, 0, 0, 1
NLGN3	neuroligin 3	1	0	1	0	Sites in UTR			127, CNOT6L, CCR4-NOT transcription complex - subunit 6-like, NM_144571, 0.3890, 3, 0, 0, 0, 0, 1, 0, 0, 2
NOVA1	neuro-oncological ventral antigen 1	1	0	1	0	Sites in UTR			127, ANKRD28, ankyrin repeat domain 28, NM_015199, 0.3890, 3, 0, 0, 0, 1, 1, 0, 0, 1
PCF11	PCF11, cleavage and polyadenylation factor subunit, homolog (S. cerevisiae)	1	0	1	0	Sites in UTR			129, ZNRF2, zinc finger/RING finger 2, NM_147128, 0.3880, 3, 0, 1, 0, 0, 0, 1, 0, 1
PPP1CB	protein phosphatase 1, catalytic subunit, beta isoform	1	0	1	0	Sites in UTR			130, FRMD6, FERM domain containing 6, NM_001042481, 0.3870, 4, 0, 0, 0, 1, 0, 2, 1, 0
PSMD3	proteasome (prosome, macropain) 26S subunit, non-ATPase, 3	1	0	1	0	Sites in UTR			131, GJA7, connexin 45, NM_005497, 0.3860, 7, 0, 0, 0, 0, 0, 2, 1, 4
PTGFRN	prostaglandin F2 receptor negative regulator	1	0	1	0	Sites in UTR			132, FGF5, fibroblast growth factor 5 isoform 2 precursor, NM_033143, 0.3840, 4, 0, 0, 0, 0, 1, 2, 0, 1
REEP1	receptor accessory protein 1	1	0	1	0	Sites in UTR			132, FGF5, fibroblast growth factor 5 isoform 1 precursor, NM_004464, 0.3840, 4, 0, 0, 0, 0, 1, 2, 0, 1
RERE	arginine-glutamic acid dipeptide (RE) repeats	1	0	1	0	Sites in UTR			134, SGPP1, sphingosine-1-phosphate phosphatase 1, NM_030791, 0.3820, 2, 0, 1, 0, 0, 0, 0, 1, 0
RPS6KA3	ribosomal protein S6 kinase, 90kDa, polypeptide 3	1	0	1	0	Sites in UTR			134, ZAK, MLK-related kinase isoform 2, NM_133646, 0.3820, 3, 0, 0, 0, 0, 0, 2, 1, 0
S100PBP	S100P binding protein	1	0	1	0	Sites in UTR			134, RAB6A, RAB6A - member RAS oncogene family isoform b, NM_198896, 0.3820, 3, 0, 0, 0, 0, 1, 0, 1, 1
SCD5	stearoyl-CoA desaturase 5	1	0	1	0	Sites in UTR			137, RRS1, homolog of yeast ribosome biogenesis regulatory, NM_015169, 0.3790, 2, 0, 0, 0, 0, 1, 0, 1, 0
SFRS1	splicing factor, arginine/serine-rich 1 (splicing factor 2, alternate splicing factor)	1	0	1	0	Sites in UTR			137, LNPEP, leucyl/cystinyl aminopeptidase isoform 1, NM_005575, 0.3790, 2, 0, 0, 0, 0, 1, 0, 1, 0
SLC38A1	solute carrier family 38, member 1	1	0	1	0	Sites in UTR			139, GPR85, G protein-coupled receptor 85, NM_018970, 0.3780, 2, 0, 0, 0, 0, 0, 1, 1, 0
SLC4A8	solute carrier family 4, sodium bicarbonate cotransporter, member 8	1	0	1	0	Sites in UTR			139, GRIA4, glutamate receptor - ionotrophic - AMPA 4 isoform, NM_001077244, 0.3780, 2, 0, 0, 0, 0, 0, 1, 1, 0
SMAD4	SMAD family member 4	1	0	1	0	Sites in UTR			139, DKK2, dickkopf homolog 2 precursor, NM_014421, 0.3780, 2, 0, 0, 0, 0, 0, 1, 1, 0
SMARCD2	SWI/SNF related, matrix associated, actin dependent regulator of chromatin, subfamily d, member 2	1	0	1	0	Sites in UTR			139, RHOT1, ras homolog gene family - member T1 isoform 3, NM_018307, 0.3780, 2, 0, 0, 0, 0, 0, 1, 1, 0
SP3	Sp3 transcription factor	1	0	1	0	Sites in UTR			143, RAD21, RAD21 homolog, NM_006265, 0.3770, 2, 1, 0, 0, 0, 0, 0, 0, 1
ST7L	suppression of tumorigenicity 7 like	1	0	1	0	Sites in UTR			143, SUMO1, SMT3 suppressor of mif two 3 homolog 1 isoform b, NM_001005782, 0.3770, 2, 1, 0, 0, 1, 0, 0, 0, 0
ST8SIA4	ST8 alpha-N-acetyl-neuraminide alpha-2,8-sialyltransferase 4	1	0	1	0	Sites in UTR			145, BMPR2, bone morphogenetic protein receptor type II, NM_001204, 0.3760, 7, 0, 0, 0, 0, 0, 0, 2, 5
TDRKH	tudor and KH domain containing	1	0	1	0	Sites in UTR			145, ANGPT1, angiopoietin 1, NM_001146, 0.3760, 2, 0, 0, 0, 0, 0, 2, 0, 0
TEX261	testis expressed 261	1	0	1	0	Sites in UTR			147, MYO5A, myosin VA (heavy polypeptide 12 - myoxin), NM_000259, 0.3740, 3, 0, 0, 0, 0, 0, 2, 0, 1
TRIO	triple functional domain (PTPRF interacting)	1	0	1	0	Sites in UTR			148, CREB5, cAMP responsive element binding protein 5, NM_001011666, 0.3740, 3, 0, 0, 0, 0, 0, 2, 0, 1
TRIP12	thyroid hormone receptor interactor 12	1	0	1	0	Sites in UTR			149, UNC5D, netrin receptor Unc5h4, NM_080872, 0.3710, 4, 0, 0, 0, 1, 0, 2, 0, 1
TSC22D3	TSC22 domain family, member 3	1	0	1	0	Sites in UTR			150, NEK4, NIMA (never in mitosis gene a)-related kinase 4, NM_003157, 0.3700, 2, 0, 0, 0, 0, 1, 0, 1, 0
UBAP2	ubiquitin associated protein 2	1	0	1	0	Sites in UTR			151, SPIN3, spindlin family - member 3, NM_001010862, 0.3690, 4, 0, 0, 0, 0, 1, 0, 2, 1
UBE2G1	ubiquitin-conjugating enzyme E2G 1 (UBC7 homolog, yeast)	1	0	1	0	Sites in UTR			152, SLC39A9, solute carrier family 39 (zinc transporter) -, NM_018375, 0.3690, 3, 0, 0, 0, 0, 1, 1, 1, 0
UBXD7	UBX domain containing 7	1	0	1	0	Sites in UTR			152, CDK6, cyclin-dependent kinase 6, NM_001259, 0.3690, 5, 0, 0, 0, 0, 0, 1, 0, 4
VCPIP1	valosin containing protein (p97)/p47 complex interacting protein 1	1	0	1	0	Sites in UTR			154, TXNDC1, thioredoxin domain containing 1, NM_030755, 0.3690, 5, 0, 0, 0, 0, 0, 1, 0, 4
WDR5	WD repeat domain 5	1	0	1	0	Sites in UTR			155, C12orf5, TP53-induced glycolysis and apoptosis regulator, NM_020375, 0.3680, 6, 0, 0, 0, 0, 0, 1, 1, 4
WWC3	WWC family member 3	1	0	1	0	Sites in UTR			155, COL4A5, alpha 5 type IV collagen isoform 2 - precursor, NM_033380, 0.3680, 2, 0, 0, 0, 0, 0, 2, 0, 0
YLPM1	YLP motif containing 1	1	0	1	0	Sites in UTR			157, RCN2, reticulocalbin 2 - EF-hand calcium binding, NM_002902, 0.3640, 2, 0, 1, 0, 0, 0, 0, 1, 0
YWHAE	tyrosine 3-monooxygenase/tryptophan 5-monooxygenase activation protein, epsilon polypeptide	1	0	1	0	Sites in UTR			158, WBSCR22, Williams Beuren syndrome chromosome region 22, NM_017528, 0.3630, 2, 0, 0, 0, 0, 1, 1, 0, 0
ZC3H6	zinc finger CCCH-type containing 6	1	0	1	0	Sites in UTR			159, NOVA1, neuro-oncological ventral antigen 1 isoform 1, NM_002515, 0.3620, 3, 0, 1, 1, 1, 0, 0, 0, 0
ZFHX4	zinc finger homeobox 4	1	0	1	0	Sites in UTR			160, FUT4, fucosyltransferase 4, NM_002033, 0.3620, 5, 0, 0, 0, 0, 0, 2, 0, 3
ZMAT3	zinc finger, matrin type 3	1	0	1	0	Sites in UTR			161, LCORL, ligand dependent nuclear receptor, NM_153686, 0.3610, 3, 0, 0, 0, 0, 1, 0, 0, 2
ZNF207	zinc finger protein 207	1	0	1	0	Sites in UTR			162, TUFT1, tuftelin 1, NM_020127, 0.3610, 3, 0, 0, 0, 0, 1, 0, 0, 2
ZNF280C	zinc finger protein 280C	1	0	1	0	Sites in UTR			162, CAPRIN1, membrane component chromosome 11 surface marker, NM_005898, 0.3610, 5, 0, 1, 0, 1, 0, 1, 0, 2
ABI2	abl interactor 2	1	0	0	1	Sites in UTR			164, ACTR2, actin-related protein 2 isoform b, NM_005722, 0.3600, 3, 0, 0, 0, 1, 0, 2, 0, 0
ADARB1	adenosine deaminase, RNA-specific, B1 (RED1 homolog rat)	1	0	0	1	Sites in UTR			165, VIP, vasoactive intestinal peptide isoform 2, NM_194435, 0.3590, 2, 0, 0, 1, 0, 0, 0, 1, 0
ADO	2-aminoethanethiol (cysteamine) dioxygenase	1	0	0	1	Sites in UTR			165, ASB1, ankyrin repeat and SOCS box-containing protein, NM_001040445, 0.3590, 4, 0, 0, 0, 0, 0, 2, 1, 1
ADRBK2	adrenergic, beta, receptor kinase 2	1	0	0	1	Sites in UTR			167, WDR42B, WD repeat domain 42B, NM_001017930, 0.3580, 3, 0, 0, 0, 0, 0, 2, 0, 1
ARL10	ADP-ribosylation factor-like 10	1	0	0	1	Sites in UTR			168, FOXN3, checkpoint suppressor 1 isoform 2, NM_005197, 0.3570, 4, 0, 1, 0, 1, 0, 0, 0, 2
ATF7	activating transcription factor 7	1	0	0	1	Sites in UTR			169, CD59, CD59 antigen p18-20, NM_000611, 0.3520, 4, 0, 0, 0, 0, 0, 1, 1, 2
BAZ2A	bromodomain adjacent to zinc finger domain, 2A	1	0	0	1	Sites in UTR			170, CASP7, caspase 7 isoform beta, NM_033340, 0.3500, 2, 0, 0, 0, 0, 0, 1, 1, 0
C7orf31	chromosome 7 open reading frame 31	1	0	0	1	Sites in UTR			170, CASP7, caspase 7 isoform alpha, NM_033339, 0.3500, 2, 0, 0, 0, 0, 0, 1, 1, 0
CLTC	clathrin, heavy chain (Hc)	1	0	0	1	Sites in UTR			170, UBR5, ubiquitin protein ligase E3 component n-recognin, NM_015902, 0.3500, 2, 0, 0, 0, 0, 0, 1, 1, 0
COL11A1	collagen, type XI, alpha 1	1	0	0	1	Sites in UTR			170, EIF5A2, eIF-5A2 protein, NM_020390, 0.3500, 3, 0, 0, 0, 0, 0, 0, 2, 1
CSMD1	CUB and Sushi multiple domains 1	1	0	0	1	Sites in UTR			174, FAM130A1, TGF-beta induced apoptosis protein 12, NM_030809, 0.3490, 4, 0, 0, 0, 0, 1, 0, 0, 3
CTCF	CCCTC-binding factor (zinc finger protein)	1	0	0	1	Sites in UTR			174, GLIS3, GLIS family zinc finger 3 isoform b, NM_152629, 0.3490, 2, 0, 0, 0, 0, 1, 0, 0, 1
DHX15	DEAH (Asp-Glu-Ala-His) box polypeptide 15	1	0	0	1	Sites in UTR			174, MGC13057, hypothetical protein LOC84281, NM_001042520, 0.3490, 2, 0, 0, 0, 0, 1, 0, 0, 1
FAM46C	family with sequence similarity 46, member C	1	0	0	1	Sites in UTR			177, SEPT14, septin 14, NM_207366, 0.3480, 2, 0, 0, 0, 0, 1, 1, 0, 0
FRMD4A	FERM domain containing 4A	1	0	0	1	Sites in UTR			177, NARG1, NMDA receptor regulated 1, NM_057175, 0.3480, 2, 0, 0, 0, 0, 0, 2, 0, 0
GREM1	gremlin 1, cysteine knot superfamily, homolog (Xenopus laevis)	1	0	0	1	Sites in UTR			179, PRRX1, paired mesoderm homeobox 1 isoform pmx-1b, NM_022716, 0.3470, 4, 0, 0, 0, 0, 0, 0, 2, 2
HDGF	hepatoma-derived growth factor (high-mobility group protein 1-like)	1	0	0	1	Sites in UTR			179, PRRX1, paired mesoderm homeobox 1 isoform pmx-1a, NM_006902, 0.3470, 4, 0, 0, 0, 0, 0, 0, 2, 2
HOXB3	homeobox B3	1	0	0	1	Sites in UTR			181, ZNF248, zinc finger protein 248, NM_021045, 0.3470, 3, 0, 0, 0, 0, 0, 1, 1, 1
IGF1R	insulin-like growth factor 1 receptor	1	0	0	1	Sites in UTR			182, VCPIP1, valosin containing protein (p97)/p47 complex, NM_025054, 0.3460, 2, 0, 0, 0, 0, 1, 1, 0, 0
INTS10	integrator complex subunit 10	1	0	0	1	Sites in UTR			183, PPP2R5C, gamma isoform of regulatory subunit B56 - protein, NM_002719, 0.3410, 5, 0, 0, 0, 0, 0, 1, 0, 4
ITCH	itchy E3 ubiquitin protein ligase homolog (mouse)	1	0	0	1	Sites in UTR			184, GRSF1, G-rich RNA sequence binding factor 1 isoform 1, NM_002092, 0.3400, 4, 0, 0, 0, 0, 0, 0, 2, 2
KCNMA1	potassium large conductance calcium-activated channel, subfamily M, alpha member 1	1	0	0	1	Sites in UTR			185, ANGPTL1, angiopoietin-like 1 precursor, NM_004673, 0.3380, 2, 0, 0, 0, 0, 0, 0, 2, 0
KLHL28	kelch-like 28 (Drosophila)	1	0	0	1	Sites in UTR			185, KLHL4, kelch-like 4 isoform 1, NM_019117, 0.3380, 3, 0, 0, 0, 0, 0, 2, 1, 0
KLHL32	kelch-like 32 (Drosophila)	1	0	0	1	Sites in UTR			185, IDI1, isopentenyl-diphosphate delta isomerase, NM_004508, 0.3380, 2, 0, 0, 0, 0, 0, 0, 2, 0
METTL8	methyltransferase like 8	1	0	0	1	Sites in UTR			188, MEX3B, mex-3 homolog B, NM_032246, 0.3370, 1, 1, 0, 0, 0, 0, 0, 0, 0
MFAP5	microfibrillar associated protein 5	1	0	0	1	Sites in UTR			188, BCHE, butyrylcholinesterase precursor, NM_000055, 0.3370, 1, 0, 0, 0, 0, 1, 0, 0, 0
NCOA1	nuclear receptor coactivator 1	1	0	0	1	Sites in UTR			188, RBM33, RNA binding motif protein 33 isoform 2, NM_053043, 0.3370, 3, 0, 0, 0, 0, 1, 0, 0, 2
NPAL1	NIPA-like domain containing 1	1	0	0	1	Sites in UTR			188, PCDH17, protocadherin 17 precursor, NM_001040429, 0.3370, 1, 0, 0, 0, 0, 1, 0, 0, 0
NRF1	nuclear respiratory factor 1	1	0	0	1	Sites in UTR			188, PLEKHC1, pleckstrin homology domain containing - family C, NM_006832, 0.3370, 1, 0, 0, 0, 0, 1, 0, 0, 0
NTRK2	neurotrophic tyrosine kinase, receptor, type 2	1	0	0	1	Sites in UTR			188, TMEM30A, transmembrane protein 30A, NM_018247, 0.3370, 1, 0, 0, 0, 0, 1, 0, 0, 0
PCDH9	protocadherin 9	1	0	0	1	Sites in UTR			188, RHOB, ras homolog gene family - member B, NM_004040, 0.3370, 1, 0, 0, 0, 0, 1, 0, 0, 0
PCGF5	polycomb group ring finger 5	1	0	0	1	Sites in UTR			188, KALRN, kalirin - RhoGEF kinase isoform 1, NM_001024660, 0.3370, 3, 1, 0, 0, 0, 0, 0, 0, 2
PHCA	phytoceramidase, alkaline	1	0	0	1	Sites in UTR			188, HOXB6, homeobox B6, NM_018952, 0.3370, 1, 1, 0, 0, 0, 0, 0, 0, 0
PTCHD1	patched domain containing 1	1	0	0	1	Sites in UTR			188, KALRN, kalirin - RhoGEF kinase isoform 3, NM_007064, 0.3370, 3, 1, 0, 0, 0, 0, 0, 0, 2
RASGEF1A	RasGEF domain family, member 1A	1	0	0	1	Sites in UTR			188, NRBF2, nuclear receptor binding factor 2, NM_030759, 0.3370, 1, 0, 0, 0, 0, 1, 0, 0, 0
SH2B3	SH2B adaptor protein 3	1	0	0	1	Sites in UTR			188, TXLNB, taxilin beta, NM_153235, 0.3370, 1, 0, 0, 0, 0, 1, 0, 0, 0
SLC12A2	solute carrier family 12 (sodium/potassium/chloride transporters), member 2	1	0	0	1	Sites in UTR			200, STK35, serine/threonine kinase 35, NM_080836, 0.3360, 4, 0, 0, 0, 0, 1, 1, 1, 1
SLC4A4	solute carrier family 4, sodium bicarbonate cotransporter, member 4	1	0	0	1	Sites in UTR			201, FLJ25778, hypothetical protein LOC254048, NM_173569, 0.3340, 4, 0, 0, 0, 0, 0, 0, 2, 2
SMURF1	SMAD specific E3 ubiquitin protein ligase 1	1	0	0	1	Sites in UTR			201, STX6, syntaxin 6, NM_005819, 0.3340, 3, 0, 0, 0, 0, 0, 1, 1, 1
SSX2IP	synovial sarcoma, X breakpoint 2 interacting protein	1	0	0	1	Sites in UTR			203, AKAP6, A-kinase anchor protein 6, NM_004274, 0.3340, 2, 0, 0, 0, 0, 0, 2, 0, 0
SYNJ2BP	synaptojanin 2 binding protein	1	0	0	1	Sites in UTR			204, PRKCE, protein kinase C - epsilon, NM_005400, 0.3330, 5, 0, 0, 0, 1, 1, 1, 0, 2
TACC1	transforming, acidic coiled-coil containing protein 1	1	0	0	1	Sites in UTR			205, ZHX3, zinc fingers and homeoboxes 3, NM_015035, 0.3330, 3, 0, 0, 0, 0, 1, 0, 0, 2
THRB	thyroid hormone receptor, beta (erythroblastic leukemia viral (v-erb-a) oncogene homolog 2, avian)	1	0	0	1	Sites in UTR			205, KIAA0319, KIAA0319, NM_014809, 0.3330, 3, 0, 0, 0, 0, 1, 0, 0, 2
THSD4	thrombospondin, type I, domain containing 4	1	0	0	1	Sites in UTR			207, OPHN1, oligophrenin 1, NM_002547, 0.3320, 4, 0, 0, 0, 0, 0, 1, 1, 2
TIA1	TIA1 cytotoxic granule-associated RNA binding protein	1	0	0	1	Sites in UTR			208, YLPM1, YLP motif containing 1, NM_019589, 0.3320, 3, 0, 0, 0, 0, 0, 2, 0, 1
TLK1	tousled-like kinase 1	1	0	0	1	Sites in UTR			209, MAF, v-maf musculoaponeurotic fibrosarcoma oncogene, NM_001031804, 0.3310, 4, 0, 0, 0, 1, 0, 1, 1, 1
USP54	ubiquitin specific peptidase 54	1	0	0	1	Sites in UTR			210, ZNF532, zinc finger protein 532, NM_018181, 0.3290, 5, 0, 0, 0, 2, 0, 0, 1, 2
XKR7	XK, Kell blood group complex subunit-related family, member 7	1	0	0	1	Sites in UTR			211, SELT, selenoprotein T, NM_016275, 0.3280, 2, 0, 0, 1, 0, 0, 1, 0, 0
ZMYND11	zinc finger, MYND domain containing 11	1	0	0	1	Sites in UTR			212, SFRS2IP, splicing factor - arginine/serine-rich 2 -, NM_004719, 0.3260, 2, 0, 0, 0, 0, 1, 1, 0, 0
ZNF664	zinc finger protein 664	1	0	0	1	Sites in UTR			213, RARA, retinoic acid receptor - alpha isoform b, NM_001024809, 0.3250, 2, 0, 0, 0, 0, 1, 0, 0, 1
									214, MRPL27, mitochondrial ribosomal protein L27 isoform b, NM_148571, 0.3220, 4, 0, 0, 0, 0, 1, 0, 1, 2
									215, KCNAB1, potassium voltage-gated channel - shaker-related, NM_172159, 0.3220, 2, 0, 0, 0, 0, 0, 1, 1, 0
									215, RGS5, regulator of G-protein signalling 5, NM_003617, 0.3220, 4, 0, 0, 0, 0, 0, 2, 0, 2
									215, KCNAB1, potassium voltage-gated channel - shaker-related, NM_172160, 0.3220, 2, 0, 0, 0, 0, 0, 1, 1, 0
									218, ALS2CR13, amyotrophic lateral sclerosis 2 (juvenile), NM_173511, 0.3210, 2, 0, 0, 0, 0, 1, 0, 0, 1
									218, A2BP1, ataxin 2-binding protein 1 isoform 3, NM_145893, 0.3210, 2, 0, 0, 0, 0, 1, 0, 0, 1
									218, A2BP1, ataxin 2-binding protein 1 isoform 1, NM_145891, 0.3210, 2, 0, 0, 0, 0, 1, 0, 0, 1
									218, RAB10, ras-related GTP-binding protein RAB10, NM_016131, 0.3210, 2, 0, 0, 0, 0, 1, 0, 0, 1
									218, ABCA1, ATP-binding cassette - sub-family A member 1, NM_005502, 0.3210, 2, 0, 0, 0, 0, 1, 0, 0, 1
									218, LOC728378, prostate - ovary - testis expressed protein on, NM_001099771, 0.3210, 2, 1, 0, 0, 0, 0, 0, 0, 1
									218, ATRX, transcriptional regulator ATRX isoform 1, NM_000489, 0.3210, 4, 0, 0, 0, 1, 1, 0, 0, 2
									225, NOLC1, nucleolar and coiled-body phosphoprotein 1, NM_004741, 0.3200, 2, 0, 0, 0, 0, 1, 0, 1, 0
									226, OR7D2, olfactory receptor - family 7 - subfamily D -, NM_175883, 0.3190, 6, 0, 0, 0, 0, 0, 0, 1, 5
									226, RTN4IP1, reticulon 4 interacting protein 1 precursor, NM_032730, 0.3190, 2, 0, 0, 0, 0, 1, 1, 0, 0
									228, ZNF813, zinc finger protein 813, NM_001004301, 0.3180, 2, 0, 0, 0, 0, 0, 2, 0, 0
									228, VAPA, vesicle-associated membrane protein-associated, NM_194434, 0.3180, 2, 0, 0, 0, 0, 0, 2, 0, 0
									230, RIC8B, resistance to inhibitors of cholinesterase 8, NM_018157, 0.3170, 4, 0, 0, 0, 1, 0, 0, 1, 2
									230, HTR2C, 5-hydroxytryptamine (serotonin) receptor 2C, NM_000868, 0.3170, 3, 0, 0, 0, 1, 0, 1, 0, 1
									232, TRPS1, zinc finger transcription factor TRPS1, NM_014112, 0.3170, 3, 0, 1, 0, 1, 0, 0, 0, 1
									233, OPRK1, opioid receptor - kappa 1, NM_000912, 0.3160, 4, 0, 0, 0, 0, 0, 2, 0, 2
									233, ZBTB5, zinc finger and BTB domain containing 5, NM_014872, 0.3160, 2, 0, 0, 0, 0, 1, 0, 1, 0
									235, WWC3, WWC family member 3, NM_015691, 0.3150, 4, 0, 0, 0, 0, 0, 2, 0, 2
									236, SCN9A, sodium channel - voltage-gated - type IX - alpha, NM_002977, 0.3140, 2, 0, 0, 0, 0, 1, 0, 1, 0
									237, FAM46C, hypothetical protein LOC54855, NM_017709, 0.3140, 2, 0, 0, 0, 0, 1, 0, 1, 0
									238, PGAP1, GPI deacylase, NM_024989, 0.3130, 5, 0, 0, 0, 0, 0, 1, 0, 4
									239, LOC162073, hypothetical protein LOC162073, NM_001034841, 0.3120, 2, 0, 0, 0, 0, 1, 1, 0, 0
									239, SSR3, signal sequence receptor gamma subunit, NM_007107, 0.3120, 2, 0, 0, 0, 0, 0, 2, 0, 0
									241, ZNF605, zinc finger protein 605, NM_183238, 0.3120, 5, 0, 0, 0, 0, 0, 2, 0, 3
									241, CMTM4, chemokine-like factor superfamily 4 isoform 2, NM_181521, 0.3120, 3, 0, 0, 0, 0, 0, 1, 1, 1
									243, ZNF507, zinc finger protein 507, NM_014910, 0.3110, 5, 0, 0, 0, 0, 1, 1, 0, 3
									244, COX11, COX11 homolog, NM_004375, 0.3100, 3, 0, 0, 0, 0, 0, 2, 0, 1
									245, CP110, CP110 protein, NM_014711, 0.3090, 1, 0, 0, 0, 0, 1, 0, 0, 0
									245, CXCL5, chemokine (C-X-C motif) ligand 5 precursor, NM_002994, 0.3090, 1, 0, 0, 0, 0, 1, 0, 0, 0
									245, BCKDHB, branched chain keto acid dehydrogenase E1 - beta, NM_183050, 0.3090, 1, 0, 0, 0, 0, 1, 0, 0, 0
									245, CYP1B1, cytochrome P450 - family 1 - subfamily B -, NM_000104, 0.3090, 1, 0, 0, 0, 0, 1, 0, 0, 0
									245, KERA, keratocan, NM_007035, 0.3090, 1, 0, 0, 0, 0, 1, 0, 0, 0
									245, DIMT1L, dimethyladenosine transferase, NM_014473, 0.3090, 1, 0, 0, 0, 0, 1, 0, 0, 0
									245, BCKDHB, branched chain keto acid dehydrogenase E1 - beta, NM_000056, 0.3090, 1, 0, 0, 0, 0, 1, 0, 0, 0
									245, C4orf28, hypothetical protein LOC133015, NM_145048, 0.3090, 1, 0, 0, 0, 0, 1, 0, 0, 0
									245, MOBKL1A, MOB1 - Mps One Binder kinase activator-like 1A, NM_173468, 0.3090, 3, 0, 0, 0, 0, 1, 0, 0, 2
									245, AGA, aspartylglucosaminidase precursor, NM_000027, 0.3090, 1, 0, 0, 0, 0, 1, 0, 0, 0
									255, STAP1, signal transducing adaptor family member 1, NM_012108, 0.3080, 2, 0, 0, 0, 0, 0, 1, 1, 0
									255, COL11A1, alpha 1 type XI collagen isoform A, NM_001854, 0.3080, 2, 0, 0, 1, 0, 0, 1, 0, 0
									255, MYBL1, v-myb myeloblastosis viral oncogene homolog, NM_001080416, 0.3080, 2, 0, 0, 1, 0, 0, 1, 0, 0
									258, DCX, doublecortin isoform a, NM_000555, 0.3070, 2, 0, 0, 0, 0, 0, 1, 1, 0
									259, ZBTB41, zinc finger and BTB domain containing 41, NM_194314, 0.3050, 4, 0, 0, 0, 0, 0, 1, 0, 3
									260, TNN, tenascin N, NM_022093, 0.3030, 3, 0, 0, 0, 0, 0, 2, 0, 1
									260, SNX19, sorting nexin 19, NM_014758, 0.3030, 3, 0, 0, 0, 0, 0, 2, 0, 1
									262, ZNF766, zinc finger protein 766, NM_001010851, 0.3020, 1, 0, 0, 0, 0, 1, 0, 0, 0
									262, TLR3, toll-like receptor 3, NM_003265, 0.3020, 1, 0, 0, 0, 0, 1, 0, 0, 0
									262, GNAT2, guanine nucleotide binding protein - alpha, NM_005272, 0.3020, 1, 0, 0, 0, 0, 1, 0, 0, 0
									262, MYO10, myosin X, NM_012334, 0.3020, 3, 0, 0, 0, 0, 0, 3, 0, 0
									266, NTRK2, neurotrophic tyrosine kinase - receptor - type 2, NM_001018065, 0.3010, 5, 0, 0, 0, 0, 0, 1, 1, 3
									267, HEG1, HEG homolog 1, NM_020733, 0.3010, 5, 0, 0, 0, 0, 0, 0, 1, 4
									268, FRMD4A, FERM domain containing 4A, NM_018027, 0.3000, 3, 0, 0, 0, 0, 0, 1, 2, 0
									268, FTH1, ferritin - heavy polypeptide 1, NM_002032, 0.3000, 2, 0, 0, 0, 0, 0, 1, 1, 0
									270, UTY, tetratricopeptide repeat protein isoform 3, NM_007125, 0.2990, 2, 0, 0, 0, 1, 1, 0, 0, 0
									270, C10orf78, hypothetical protein LOC119392 isoform a, NM_001002759, 0.2990, 2, 0, 0, 0, 0, 1, 0, 0, 1
									270, RAB39B, RAB39B - member RAS oncogene family, NM_171998, 0.2990, 2, 0, 0, 0, 0, 1, 0, 0, 1
									270, TAF2, TBP-associated factor 2, NM_003184, 0.2990, 2, 0, 0, 0, 0, 1, 0, 0, 1
									270, SLC25A16, solute carrier family 25 - member 16, NM_152707, 0.2990, 2, 0, 0, 0, 0, 1, 0, 0, 1
									270, SULT1C2, sulfotransferase family - cytosolic - 1C - member 1, NM_001056, 0.2990, 2, 0, 0, 0, 0, 1, 0, 0, 1
									270, POLK, polymerase (DNA directed) kappa, NM_016218, 0.2990, 2, 0, 0, 0, 0, 1, 0, 0, 1
									277, OSGIN2, oxidative stress induced growth inhibitor family, NM_004337, 0.2980, 3, 0, 0, 0, 0, 0, 1, 1, 1
									277, MRE11A, meiotic recombination 11 homolog A isoform 2, NM_005590, 0.2980, 2, 0, 0, 0, 0, 1, 0, 1, 0
									279, FAM122A, hypothetical protein LOC116224, NM_138333, 0.2970, 2, 0, 1, 0, 0, 0, 1, 0, 0
									279, RNF170, ring finger protein 170, NM_030954, 0.2970, 2, 0, 0, 0, 0, 1, 0, 0, 1
									279, TMEM64, transmembrane protein 64, NM_001008495, 0.2970, 2, 0, 0, 0, 0, 1, 0, 0, 1
									282, KIAA1586, hypothetical protein LOC57691, NM_020931, 0.2960, 2, 0, 0, 0, 0, 1, 1, 0, 0
									283, STS, steryl-sulfatase precursor, NM_000351, 0.2950, 4, 0, 0, 0, 0, 0, 2, 1, 1
									284, METAP1, methionyl aminopeptidase 1, NM_015143, 0.2940, 2, 0, 0, 0, 0, 0, 1, 1, 0
									285, TBC1D4, TBC1 domain family - member 4, NM_014832, 0.2930, 2, 0, 0, 0, 0, 1, 0, 0, 1
									285, VANGL1, vang-like 1, NM_138959, 0.2930, 4, 0, 0, 0, 0, 0, 3, 0, 1
									285, PTGER3, prostaglandin E receptor 3 - subtype EP3 isoform, NM_198715, 0.2930, 2, 0, 0, 0, 0, 1, 0, 0, 1
									285, RNF14, ring finger protein 14 isoform 1, NM_183399, 0.2930, 2, 0, 0, 0, 0, 1, 0, 0, 1
									285, ECHDC1, enoyl Coenzyme A hydratase domain containing 1, NM_018479, 0.2930, 2, 0, 0, 0, 0, 1, 0, 0, 1
									290, DIRAS2, Di-Ras2, NM_017594, 0.2920, 2, 0, 0, 0, 0, 0, 2, 0, 0
									291, STEAP4, tumor necrosis factor - alpha-induced protein 9, NM_024636, 0.2920, 2, 0, 0, 0, 0, 0, 2, 0, 0
									291, SFRP1, secreted frizzled-related protein 1, NM_003012, 0.2920, 3, 0, 0, 0, 0, 0, 1, 1, 1
									291, PERP, PERP - TP53 apoptosis effector, NM_022121, 0.2920, 2, 0, 0, 0, 0, 0, 2, 0, 0
									294, TMTC1, transmembrane and tetratricopeptide repeat, NM_175861, 0.2900, 5, 0, 0, 0, 0, 0, 0, 3, 2
									295, PTGFRN, prostaglandin F2 receptor negative regulator, NM_020440, 0.2890, 3, 0, 1, 0, 0, 0, 1, 0, 1
									296, ZC3H12B, zinc finger CCCH-type containing 12B, NM_001010888, 0.2890, 3, 0, 0, 0, 0, 0, 1, 0, 2
									296, ETV1, ets variant gene 1, NM_004956, 0.2890, 3, 0, 0, 0, 0, 0, 1, 0, 2
									296, SR140, U2-associated SR140 protein, NM_001080415, 0.2890, 3, 0, 0, 0, 0, 0, 1, 0, 2
									299, C1orf173, hypothetical protein LOC127254, NM_001002912, 0.2880, 3, 0, 0, 0, 0, 0, 2, 0, 1
									300, SCML2, sex comb on midleg-like 2, NM_006089, 0.2870, 4, 0, 0, 0, 0, 0, 1, 0, 3
									300, KIAA0828, adenosylhomocysteinase 3, NM_015328, 0.2870, 4, 0, 0, 0, 1, 0, 1, 0, 2
									300, CLLU1, chronic lymphocytic leukemia up-regulated 1, NM_001025233, 0.2870, 4, 0, 0, 0, 0, 0, 1, 0, 3
									303, PCDH9, protocadherin 9 isoform 1 precursor, NM_203487, 0.2860, 2, 0, 0, 1, 0, 0, 0, 1, 0
									303, C13orf7, hypothetical protein LOC79596, NM_024546, 0.2860, 2, 0, 0, 0, 0, 1, 1, 0, 0
									305, APCDD1, adenomatosis polyposis coli down-regulated 1, NM_153000, 0.2860, 2, 0, 0, 0, 0, 1, 0, 0, 1
									306, BRE, brain and reproductive organ-expressed (TNFRSF1A, NM_199191, 0.2850, 1, 0, 0, 0, 0, 1, 0, 0, 0
									306, GPRASP2, G protein-coupled receptor associated sorting, NM_001004051, 0.2850, 1, 0, 0, 0, 0, 1, 0, 0, 0
									306, BRE, brain and reproductive organ-expressed (TNFRSF1A, NM_004899, 0.2850, 1, 0, 0, 0, 0, 1, 0, 0, 0
									306, NEDD4, neural precursor cell expressed - developmentally, NM_198400, 0.2850, 1, 1, 0, 0, 0, 0, 0, 0, 0
									306, BRE, brain and reproductive organ-expressed (TNFRSF1A, NM_199192, 0.2850, 1, 0, 0, 0, 0, 1, 0, 0, 0
									306, DHX30, DEAH (Asp-Glu-Ala-His) box polypeptide 30, NM_138615, 0.2850, 1, 0, 0, 0, 0, 1, 0, 0, 0
									306, SLC30A5, zinc transporter ZTL1 isoform 1, NM_022902, 0.2850, 1, 0, 0, 0, 0, 1, 0, 0, 0
									313, C18orf1, hypothetical protein LOC753 isoform alpha 2, NM_181482, 0.2830, 6, 0, 0, 0, 0, 0, 1, 0, 5
									313, AGPAT4, 1-acylglycerol-3-phosphate O-acyltransferase 4, NM_020133, 0.2830, 3, 0, 0, 0, 0, 1, 0, 0, 2
									313, C18orf1, hypothetical protein LOC753 isoform beta 2, NM_181483, 0.2830, 6, 0, 0, 0, 0, 0, 1, 0, 5
									316, KIAA0408, hypothetical protein LOC9729, NM_014702, 0.2820, 2, 0, 0, 0, 0, 1, 1, 0, 0
									316, MALT1, mucosa associated lymphoid tissue lymphoma, NM_006785, 0.2820, 3, 0, 0, 0, 0, 1, 0, 1, 1
									316, ANKRD6, ankyrin repeat domain 6, NM_014942, 0.2820, 2, 0, 0, 0, 0, 0, 0, 2, 0
									319, RBMS1, RNA binding motif - single stranded interacting, NM_016836, 0.2810, 1, 1, 0, 0, 0, 0, 0, 0, 0
									319, SOX2, sex-determining region Y-box 2, NM_003106, 0.2810, 1, 1, 0, 0, 0, 0, 0, 0, 0
									319, BCL11A, B-cell CLL/lymphoma 11A isoform 1, NM_022893, 0.2810, 1, 1, 0, 0, 0, 0, 0, 0, 0
									319, PRKCB1, protein kinase C - beta isoform 2, NM_002738, 0.2810, 1, 0, 0, 0, 0, 1, 0, 0, 0
									319, RGS7BP, regulator of G-protein signaling 7 binding, NM_001029875, 0.2810, 1, 0, 0, 0, 0, 1, 0, 0, 0
									319, SYT1, synaptotagmin I, NM_005639, 0.2810, 3, 0, 0, 0, 2, 1, 0, 0, 0
									319, AFF4, ALL1 fused gene from 5q31, NM_014423, 0.2810, 4, 0, 0, 0, 0, 0, 1, 1, 2
									319, SPDYA, speedy homolog 1 isoform 2, NM_182756, 0.2810, 1, 0, 0, 0, 0, 1, 0, 0, 0
									319, SNX13, sorting nexin 13, NM_015132, 0.2810, 1, 0, 0, 0, 0, 1, 0, 0, 0
									319, RBBP6, retinoblastoma-binding protein 6 isoform 1, NM_006910, 0.2810, 1, 0, 0, 0, 0, 1, 0, 0, 0
									319, RFX4, regulatory factor X4 isoform a, NM_032491, 0.2810, 1, 0, 0, 0, 0, 1, 0, 0, 0
									330, C15orf2, hypothetical protein LOC23742, NM_018958, 0.2800, 4, 0, 0, 0, 0, 1, 0, 0, 3
									331, FXN, frataxin isoform 2 preproprotein, NM_181425, 0.2800, 2, 0, 0, 0, 0, 0, 1, 1, 0
									331, ST7L, suppression of tumorigenicity 7-like isoform 1, NM_017744, 0.2800, 3, 0, 0, 0, 0, 0, 2, 0, 1
									331, FXN, frataxin isoform 1 preproprotein, NM_000144, 0.2800, 2, 0, 0, 0, 0, 0, 1, 1, 0
									334, ACBD7, acyl-Coenzyme A binding domain containing 7, NM_001039844, 0.2790, 3, 0, 0, 0, 0, 0, 1, 2, 0
									335, MRAS, muscle RAS oncogene homolog, NM_012219, 0.2790, 2, 0, 0, 0, 0, 0, 1, 1, 0
									336, ATM, ataxia telangiectasia mutated protein isoform 1, NM_000051, 0.2780, 2, 0, 0, 0, 0, 0, 1, 1, 0
									337, TMEM47, transmembrane 4 superfamily member 10, NM_031442, 0.2770, 3, 0, 0, 0, 0, 0, 0, 1, 2
									337, FBXL3, F-box and leucine-rich repeat protein 3, NM_012158, 0.2770, 3, 0, 0, 0, 0, 0, 0, 1, 2
									337, GABRB2, gamma-aminobutyric acid (GABA) A receptor - beta, NM_021911, 0.2770, 3, 0, 0, 0, 1, 0, 0, 1, 1
									337, ZNF664, zinc finger protein 664, NM_152437, 0.2770, 3, 0, 0, 1, 0, 0, 0, 0, 2
									341, DCUN1D4, DCN1 - defective in cullin neddylation 1 - domain, NM_015115, 0.2770, 2, 0, 0, 0, 0, 0, 1, 0, 1
									341, CTBP2, C-terminal binding protein 2 isoform 1, NM_001083914, 0.2770, 2, 0, 0, 0, 0, 0, 1, 0, 1
									341, RERE, atrophin-1 like protein isoform b, NM_001042682, 0.2770, 2, 0, 0, 0, 1, 0, 1, 0, 0
									341, ELAVL1, ELAV-like 1, NM_001419, 0.2770, 2, 0, 1, 0, 0, 0, 0, 0, 1
									341, LIN7C, lin-7 homolog C, NM_018362, 0.2770, 2, 0, 0, 0, 0, 0, 1, 0, 1
									341, STS-1, Cbl-interacting protein Sts-1, NM_032873, 0.2770, 2, 0, 0, 0, 0, 0, 1, 0, 1
									341, CREBL2, cAMP responsive element binding protein-like 2, NM_001310, 0.2770, 2, 0, 0, 0, 0, 0, 1, 0, 1
									341, GNAI3, guanine nucleotide binding protein (G protein) -, NM_006496, 0.2770, 2, 0, 0, 0, 0, 0, 1, 0, 1
									341, EXOC5, SEC10 protein, NM_006544, 0.2770, 2, 0, 0, 0, 0, 0, 1, 0, 1
									341, PCNX, pecanex-like 1, NM_014982, 0.2770, 2, 0, 0, 0, 0, 0, 1, 0, 1
									341, DYNC1I2, dynein - cytoplasmic 1 - intermediate chain 2, NM_001378, 0.2770, 2, 0, 0, 0, 0, 0, 1, 0, 1
									341, FBXO28, F-box protein 28, NM_015176, 0.2770, 2, 0, 0, 0, 0, 0, 1, 0, 1
									341, NUPL1, nucleoporin like 1 isoform b, NM_001008564, 0.2770, 2, 0, 0, 0, 0, 0, 1, 0, 1
									341, ZFP161, zinc finger protein 161 homolog, NM_003409, 0.2770, 2, 0, 0, 0, 0, 0, 1, 0, 1
									341, SRPRB, signal recognition particle receptor - beta, NM_021203, 0.2770, 2, 0, 0, 0, 0, 0, 1, 0, 1
									341, CDH11, cadherin 11 - type 2 preproprotein, NM_001797, 0.2770, 2, 0, 1, 0, 1, 0, 0, 0, 0
									341, KIAA1199, KIAA1199, NM_018689, 0.2770, 2, 0, 0, 0, 0, 0, 1, 0, 1
									341, RNF38, ring finger protein 38 isoform 2, NM_194328, 0.2770, 2, 0, 0, 0, 0, 0, 1, 0, 1
									341, TSC22D3, TSC22 domain family - member 3 isoform 3, NM_001015881, 0.2770, 2, 0, 1, 0, 1, 0, 0, 0, 0
									341, NECAP1, NECAP endocytosis associated 1, NM_015509, 0.2770, 2, 0, 0, 0, 0, 0, 1, 0, 1
									341, FAM62B, family with sequence similarity 62 (C2 domain, NM_020728, 0.2770, 2, 0, 0, 0, 0, 0, 1, 0, 1
									362, SHE, Src homology 2 domain containing E, NM_001010846, 0.2760, 4, 0, 0, 0, 0, 0, 1, 1, 2
									362, PLCXD3, phosphatidylinositol-specific phospholipase C - X, NM_001005473, 0.2760, 3, 0, 0, 0, 0, 0, 2, 0, 1
									364, FLJ44894, similar to zinc finger protein 91, NM_001039884, 0.2750, 3, 0, 0, 0, 0, 0, 3, 0, 0
									365, KBTBD3, BTB and kelch domain containing 3, NM_198439, 0.2750, 2, 0, 0, 0, 0, 0, 0, 2, 0
									366, PSD3, ADP-ribosylation factor guanine nucleotide, NM_015310, 0.2740, 3, 0, 0, 0, 0, 0, 0, 3, 0
									367, GLDN, gliomedin, NM_181789, 0.2730, 4, 0, 0, 0, 0, 0, 1, 0, 3
									367, SLC22A15, solute carrier family 22 (organic cation, NM_018420, 0.2730, 2, 0, 0, 0, 0, 1, 0, 1, 0
									369, CNDP2, CNDP dipeptidase 2 (metallopeptidase M20, NM_018235, 0.2730, 3, 0, 0, 0, 0, 0, 3, 0, 0
									370, TRDMT1, tRNA aspartic acid methyltransferase 1 isoform, NM_004412, 0.2720, 4, 0, 0, 0, 0, 0, 3, 0, 1
									370, SUZ12, joined to JAZF1, NM_015355, 0.2720, 2, 0, 0, 0, 0, 0, 1, 1, 0
									370, DCLRE1B, DNA cross-link repair 1B (PSO2 homolog - S., NM_022836, 0.2720, 2, 0, 0, 0, 0, 0, 1, 1, 0
									370, ZNF100, zinc finger protein 100, NM_173531, 0.2720, 4, 0, 0, 0, 0, 0, 2, 0, 2
									374, KIAA0152, hypothetical protein LOC9761, NM_014730, 0.2700, 5, 0, 0, 0, 0, 0, 2, 0, 3
									375, GALNT4, polypeptide N-acetylgalactosaminyltransferase 4, NM_003774, 0.2690, 2, 0, 0, 0, 0, 1, 0, 0, 1
									375, SNTB2, basic beta 2 syntrophin, NM_006750, 0.2690, 4, 0, 0, 0, 0, 0, 1, 3, 0
									375, SGCD, delta-sarcoglycan isoform 1, NM_000337, 0.2690, 2, 0, 0, 0, 0, 1, 0, 0, 1
									375, SLC35B4, solute carrier family 35 - member B4, NM_032826, 0.2690, 2, 0, 0, 0, 0, 1, 0, 0, 1
									375, F2R, coagulation factor II receptor precursor, NM_001992, 0.2690, 2, 0, 0, 0, 0, 1, 0, 0, 1
									380, ZNF706, HSPC038 protein, NM_016096, 0.2680, 3, 0, 0, 0, 0, 0, 2, 0, 1
									381, TANC1, tetratricopeptide repeat - ankyrin repeat and, NM_033394, 0.2660, 2, 0, 0, 0, 0, 0, 1, 1, 0
									382, ZNF621, zinc finger protein 621, NM_001098414, 0.2630, 5, 0, 0, 0, 0, 0, 1, 0, 4
									382, LOC643641, hypothetical protein LOC643641, NM_001099220, 0.2630, 3, 0, 0, 0, 0, 0, 1, 1, 1
									384, EPB41L4A, erythrocyte protein band 4.1-like 4, NM_022140, 0.2620, 3, 0, 0, 0, 0, 0, 1, 1, 1
									384, MCC, mutated in colorectal cancers isoform 1, NM_001085377, 0.2620, 4, 0, 0, 0, 0, 0, 0, 2, 2
									386, ZNF331, zinc finger protein 331, NM_018555, 0.2620, 2, 0, 0, 0, 0, 0, 2, 0, 0
									387, TM9SF4, transmembrane 9 superfamily protein member 4, NM_014742, 0.2610, 3, 0, 0, 0, 0, 0, 1, 0, 2
									387, KCTD16, potassium channel tetramerisation domain, NM_020768, 0.2610, 3, 0, 0, 0, 0, 0, 1, 0, 2
									387, FOXO1, forkhead box O1, NM_002015, 0.2610, 3, 0, 0, 0, 0, 0, 1, 0, 2
									387, OXR1, oxidation resistance 1, NM_181354, 0.2610, 4, 0, 0, 0, 0, 0, 0, 1, 3
									387, HSF5, heat shock transcription factor family member 5, NM_001080439, 0.2610, 3, 0, 0, 0, 1, 0, 1, 0, 1
									387, AMOTL1, angiomotin like 1, NM_130847, 0.2610, 3, 0, 0, 0, 0, 0, 1, 0, 2
									387, FRS2, fibroblast growth factor receptor substrate 2, NM_006654, 0.2610, 4, 0, 0, 0, 0, 0, 0, 1, 3
									394, PTAR1, protein prenyltransferase alpha subunit repeat, NM_001099666, 0.2590, 4, 0, 0, 0, 0, 0, 1, 0, 3
									394, CR2, complement component (3d/Epstein Barr virus), NM_001877, 0.2590, 1, 0, 0, 0, 0, 1, 0, 0, 0
									394, PCDHB16, protocadherin beta 16 precursor, NM_020957, 0.2590, 1, 0, 0, 0, 0, 1, 0, 0, 0
									394, GP6, glycoprotein VI (platelet) isoform 1, NM_001083899, 0.2590, 1, 0, 0, 0, 0, 1, 0, 0, 0
									394, C4orf18, hypothetical protein LOC51313 isoform 2, NM_016613, 0.2590, 1, 0, 0, 0, 0, 1, 0, 0, 0
									394, NID2, nidogen 2 precursor, NM_007361, 0.2590, 1, 0, 0, 0, 0, 1, 0, 0, 0
									394, MRO, maestro, NM_031939, 0.2590, 1, 0, 0, 0, 0, 1, 0, 0, 0
									394, LAMP2, lysosomal-associated membrane protein 2, NM_013995, 0.2590, 1, 0, 0, 0, 0, 1, 0, 0, 0
									394, CA13, carbonic anhydrase XIII, NM_198584, 0.2590, 1, 0, 0, 0, 0, 1, 0, 0, 0
									394, PLOD2, procollagen-lysine - 2-oxoglutarate 5-dioxygenase, NM_182943, 0.2590, 1, 0, 0, 0, 0, 1, 0, 0, 0
									394, FCRL4, Fc receptor-like 4, NM_031282, 0.2590, 1, 0, 0, 0, 0, 1, 0, 0, 0
									394, GP6, glycoprotein VI (platelet) isoform 2, NM_016363, 0.2590, 1, 0, 0, 0, 0, 1, 0, 0, 0
									394, EREG, epiregulin preproprotein, NM_001432, 0.2590, 1, 0, 0, 0, 0, 1, 0, 0, 0
									394, PRPSAP1, phosphoribosyl pyrophosphate, NM_002766, 0.2590, 1, 0, 0, 0, 0, 1, 0, 0, 0
									394, UGT2A1, UDP glycosyltransferase 2 family - polypeptide, NM_006798, 0.2590, 1, 0, 0, 0, 0, 1, 0, 0, 0
									394, ELL, elongation factor RNA polymerase II, NM_006532, 0.2590, 1, 0, 0, 0, 0, 1, 0, 0, 0
									394, C4orf18, hypothetical protein LOC51313 isoform 1, NM_001031700, 0.2590, 1, 0, 0, 0, 0, 1, 0, 0, 0
									411, C14orf138, hypothetical protein LOC79609 isoform a, NM_024558, 0.2580, 2, 0, 0, 0, 0, 0, 1, 1, 0
									412, WDR40B, WD repeat domain 40B, NM_178470, 0.2570, 1, 0, 0, 0, 0, 1, 0, 0, 0
									412, FAM24B, hypothetical protein LOC196792, NM_152644, 0.2570, 1, 0, 0, 0, 0, 1, 0, 0, 0
									412, FPGT, fucose-1-phosphate guanyltransferase, NM_003838, 0.2570, 1, 0, 0, 0, 0, 1, 0, 0, 0
									412, KIAA1012, hypothetical protein LOC22878, NM_014939, 0.2570, 1, 0, 0, 0, 0, 1, 0, 0, 0
									412, LRRC8E, leucine rich repeat containing 8 family - member, NM_025061, 0.2570, 3, 0, 0, 0, 0, 1, 0, 0, 2
									412, BDNF, brain-derived neurotrophic factor isoform a, NM_001709, 0.2570, 1, 0, 0, 0, 0, 1, 0, 0, 0
									412, PLCB4, phospholipase C beta 4 isoform b, NM_182797, 0.2570, 1, 0, 0, 0, 0, 1, 0, 0, 0
									412, NUP210, nucleoporin 210, NM_024923, 0.2570, 1, 0, 0, 0, 0, 1, 0, 0, 0
									412, UQCRH, ubiquinol-cytochrome c reductase hinge protein, NM_006004, 0.2570, 1, 0, 0, 0, 0, 1, 0, 0, 0
									412, FAM24A, family with sequence similarity 24 - member A, NM_001029888, 0.2570, 1, 0, 0, 0, 0, 1, 0, 0, 0
									412, CDH20, cadherin 20 - type 2 preproprotein, NM_031891, 0.2570, 1, 0, 0, 0, 0, 1, 0, 0, 0
									412, TRIM9, tripartite motif protein 9 isoform 1, NM_015163, 0.2570, 1, 0, 0, 0, 0, 1, 0, 0, 0
									412, UVRAG, UV radiation resistance associated, NM_003369, 0.2570, 2, 0, 0, 0, 0, 0, 1, 1, 0
									412, PLCB4, phospholipase C beta 4 isoform a, NM_000933, 0.2570, 1, 0, 0, 0, 0, 1, 0, 0, 0
									426, IYD, chromosome 6 open reading frame 71, NM_203395, 0.2560, 4, 0, 0, 0, 0, 0, 0, 2, 2
									426, FAM133A, hypothetical protein LOC286499, NM_173698, 0.2560, 2, 0, 0, 0, 0, 0, 2, 0, 0
									426, ZKSCAN2, zinc finger with KRAB and SCAN domains 2, NM_001012981, 0.2560, 3, 0, 0, 0, 0, 0, 1, 1, 1
									429, HDHD2, haloacid dehalogenase-like hydrolase domain, NM_032124, 0.2540, 2, 0, 0, 0, 0, 0, 0, 2, 0
									430, LRRC15, leucine rich repeat containing 15, NM_130830, 0.2530, 4, 0, 0, 0, 1, 0, 1, 1, 1
									430, EPAS1, endothelial PAS domain protein 1, NM_001430, 0.2530, 1, 0, 0, 0, 0, 1, 0, 0, 0
									430, GPR34, G protein-coupled receptor 34, NM_005300, 0.2530, 1, 0, 0, 0, 0, 1, 0, 0, 0
									430, STC2, stanniocalcin 2 precursor, NM_003714, 0.2530, 1, 0, 0, 0, 0, 1, 0, 0, 0
									430, PABPC5, poly(A) binding protein - cytoplasmic 5, NM_080832, 0.2530, 1, 0, 0, 0, 0, 1, 0, 0, 0
									430, FBXL2, F-box and leucine-rich repeat protein 2, NM_012157, 0.2530, 1, 0, 0, 0, 0, 1, 0, 0, 0
									430, ZKSCAN3, zinc finger with KRAB and SCAN domains 3, NM_024493, 0.2530, 1, 0, 0, 0, 0, 1, 0, 0, 0
									430, TLL1, tolloid-like 1, NM_012464, 0.2530, 3, 0, 0, 0, 0, 1, 0, 0, 2
									430, OPCML, opioid binding protein/cell adhesion, NM_001012393, 0.2530, 3, 0, 0, 0, 0, 1, 0, 0, 2
									430, ADCY7, adenylate cyclase 7, NM_001114, 0.2530, 1, 0, 0, 0, 0, 1, 0, 0, 0
									430, KIAA1549, hypothetical protein LOC57670, NM_020910, 0.2530, 1, 0, 0, 0, 0, 1, 0, 0, 0
									430, SEC63, SEC63-like protein, NM_007214, 0.2530, 1, 0, 0, 0, 0, 1, 0, 0, 0
									430, ALDH2, mitochondrial aldehyde dehydrogenase 2, NM_000690, 0.2530, 1, 0, 0, 0, 0, 1, 0, 0, 0
									430, EPRS, glutamyl-prolyl tRNA synthetase, NM_004446, 0.2530, 1, 0, 0, 0, 0, 1, 0, 0, 0
									430, FAM82B, hypothetical protein LOC51115, NM_016033, 0.2530, 1, 0, 0, 0, 0, 1, 0, 0, 0
									430, AMIGO2, adhesion molecule with Ig-like domain 2, NM_181847, 0.2530, 1, 0, 0, 0, 0, 1, 0, 0, 0
									430, C6orf62, chromosome 6 open reading frame 62, NM_030939, 0.2530, 1, 0, 0, 0, 0, 1, 0, 0, 0
									430, MTMR15, myotubularin related protein 15, NM_014967, 0.2530, 1, 0, 0, 0, 0, 1, 0, 0, 0
									430, PARD6G, PAR-6 gamma protein, NM_032510, 0.2530, 3, 0, 0, 0, 0, 1, 0, 0, 2
									430, ATF7IP2, activating transcription factor 7 interacting, NM_024997, 0.2530, 1, 0, 0, 0, 0, 1, 0, 0, 0
									450, RAD1, RAD1 homolog isoform 1, NM_002853, 0.2520, 4, 0, 0, 0, 0, 0, 1, 0, 3
									450, AHCYL1, S-adenosylhomocysteine hydrolase-like 1, NM_006621, 0.2520, 2, 0, 0, 0, 0, 0, 1, 1, 0
									450, PLEKHG1, pleckstrin homology domain containing - family G, NM_001029884, 0.2520, 2, 0, 0, 0, 0, 0, 1, 1, 0
									453, FGF11, fibroblast growth factor 11, NM_004112, 0.2500, 2, 0, 0, 0, 0, 1, 0, 0, 1
									453, IL1R1, interleukin 1 receptor - type I precursor, NM_000877, 0.2500, 2, 0, 0, 0, 0, 1, 0, 0, 1
									455, RASGRP1, RAS guanyl releasing protein 1, NM_005739, 0.2490, 2, 0, 0, 0, 0, 0, 1, 0, 1
									455, CREBZF, HCF-binding transcription factor Zhangfei, NM_001039618, 0.2490, 2, 0, 0, 0, 0, 0, 1, 0, 1
									455, CD80, CD80 antigen precursor, NM_005191, 0.2490, 2, 0, 0, 0, 0, 0, 1, 0, 1
									455, SEH1L, sec13-like protein isoform 2, NM_031216, 0.2490, 2, 0, 0, 0, 0, 0, 1, 0, 1
									455, ZNF275, zinc finger protein 275, NM_001080485, 0.2490, 3, 0, 0, 0, 2, 0, 0, 1, 0
									455, C14orf32, MAPK-interacting and spindle-stabilizing, NM_144578, 0.2490, 3, 0, 0, 0, 0, 0, 0, 1, 2
									455, NCOA4, nuclear receptor coactivator 4, NM_005437, 0.2490, 3, 0, 0, 0, 0, 0, 0, 1, 2
									455, LHCGR, luteinizing hormone/choriogonadotropin receptor, NM_000233, 0.2490, 2, 0, 0, 0, 0, 1, 1, 0, 0
									455, GPR155, G protein-coupled receptor 155 isoform 9, NM_001033045, 0.2490, 2, 0, 0, 0, 0, 0, 1, 0, 1
									455, DMD, dystrophin Dp71ab isoform, NM_004018, 0.2490, 2, 0, 0, 0, 0, 0, 1, 0, 1
									455, ZNF257, zinc finger protein 257, NM_033468, 0.2490, 2, 0, 0, 0, 0, 0, 1, 0, 1
									455, ZDHHC21, zinc finger - DHHC-type containing 21, NM_178566, 0.2490, 2, 0, 0, 0, 1, 0, 1, 0, 0
									455, EPS8, epidermal growth factor receptor pathway, NM_004447, 0.2490, 2, 0, 1, 0, 0, 0, 0, 0, 1
									455, ZNF365, zinc finger protein 365 isoform A, NM_014951, 0.2490, 2, 0, 0, 0, 0, 0, 1, 0, 1
									455, TMEM19, transmembrane protein 19, NM_018279, 0.2490, 2, 0, 0, 0, 0, 0, 1, 0, 1
									455, SUSD5, sushi domain containing 5, NM_015551, 0.2490, 2, 0, 0, 0, 0, 0, 1, 0, 1
									455, NRP2, neuropilin 2 isoform 1 precursor, NM_201266, 0.2490, 3, 0, 0, 0, 1, 0, 0, 1, 1
									455, MAN1A2, mannosidase - alpha - class 1A - member 2, NM_006699, 0.2490, 3, 0, 0, 0, 0, 0, 0, 1, 2
									455, DMD, dystrophin Dp427c isoform, NM_000109, 0.2490, 2, 0, 0, 0, 0, 0, 1, 0, 1
									455, RAI14, retinoic acid induced 14, NM_015577, 0.2490, 2, 0, 0, 0, 0, 0, 1, 0, 1
									455, ISCA1L, iron-sulfur cluster assembly 1 homolog (S., NM_001080540, 0.2490, 2, 0, 0, 0, 0, 0, 1, 0, 1
									455, SRrp35, serine-arginine repressor protein, NM_080743, 0.2490, 2, 0, 0, 0, 0, 0, 1, 0, 1
									455, PLAGL1, pleiomorphic adenoma gene-like 1 isoform 1, NM_002656, 0.2490, 2, 0, 0, 0, 0, 0, 1, 0, 1
									478, CHL1, cell adhesion molecule with homology to L1CAM, NM_006614, 0.2470, 2, 0, 0, 0, 0, 1, 0, 0, 1
									478, CCDC62, coiled-coil domain containing 62 isoform a, NM_032573, 0.2470, 2, 0, 0, 0, 0, 1, 0, 0, 1
									480, YTHDF3, YTH domain family - member 3, NM_152758, 0.2470, 3, 0, 0, 0, 1, 0, 1, 0, 1
									480, ZC3H6, zinc finger CCCH-type domain containing 6, NM_198581, 0.2470, 3, 0, 0, 0, 0, 0, 1, 0, 2
									480, MKX, mohawk homeobox, NM_173576, 0.2470, 3, 0, 0, 0, 1, 0, 1, 0, 1
									480, GPAM, mitochondrial glycerol 3-phosphate, NM_020918, 0.2470, 3, 0, 0, 0, 0, 0, 1, 0, 2
									480, HNRPA3, heterogeneous nuclear ribonucleoprotein A3, NM_194247, 0.2470, 3, 0, 0, 0, 0, 0, 1, 0, 2
									480, RNF144, ring finger protein 144, NM_014746, 0.2470, 3, 0, 0, 0, 0, 0, 1, 0, 2
									486, KCNJ14, potassium inwardly-rectifying channel J14, NM_170720, 0.2460, 4, 0, 0, 0, 0, 0, 1, 1, 2
									487, MKI67, antigen identified by monoclonal antibody Ki-67, NM_002417, 0.2460, 1, 0, 0, 0, 0, 1, 0, 0, 0
									488, ZKSCAN1, zinc finger protein 36, NM_003439, 0.2440, 2, 0, 0, 0, 0, 0, 1, 1, 0
									489, C2orf60, hypothetical protein LOC129450, NM_001039693, 0.2430, 2, 0, 0, 0, 0, 1, 0, 0, 1
									489, SPARC, secreted protein - acidic - cysteine-rich, NM_003118, 0.2430, 2, 0, 0, 0, 0, 1, 0, 0, 1
									489, NUDT21, cleavage and polyadenylation specific factor 5, NM_007006, 0.2430, 2, 0, 0, 0, 0, 1, 0, 0, 1
									489, PCDHB9, protocadherin beta 9 precursor, NM_019119, 0.2430, 2, 0, 0, 0, 0, 1, 0, 0, 1
									489, C6orf151, U11/U12 snRNP 48K, NM_152551, 0.2430, 2, 0, 0, 0, 0, 1, 0, 0, 1
									489, DIS3, KIAA1008, NM_014953, 0.2430, 2, 0, 0, 0, 0, 1, 0, 0, 1
									489, PMPCB, mitochondrial processing peptidase beta subunit, NM_004279, 0.2430, 2, 0, 0, 0, 0, 1, 0, 0, 1
									489, SLC6A15, solute carrier family 6 - member 15 isoform 2, NM_018057, 0.2430, 2, 0, 0, 0, 0, 1, 0, 0, 1
									497, SMURF1, Smad ubiquitination regulatory factor 1 isoform, NM_020429, 0.2410, 3, 0, 0, 1, 0, 0, 2, 0, 0
									497, TARDBP, TAR DNA binding protein, NM_007375, 0.2410, 2, 0, 0, 0, 1, 1, 0, 0, 0
									497, SOCS5, suppressor of cytokine signaling 5, NM_014011, 0.2410, 2, 0, 0, 0, 0, 1, 0, 0, 1
									497, RAB8B, RAB8B - member RAS oncogene family, NM_016530, 0.2410, 2, 0, 0, 0, 0, 1, 0, 0, 1
									501, KIAA1632, hypothetical protein LOC57724, NM_020964, 0.2400, 3, 0, 0, 0, 0, 1, 0, 0, 2
									501, SMAD3, mothers against decapentaplegic homolog 3, NM_005902, 0.2400, 3, 0, 0, 0, 0, 1, 0, 1, 1
									503, C20orf42, kindlin-1, NM_017671, 0.2390, 4, 0, 0, 0, 0, 0, 0, 1, 3
									504, TMEM66, transmembrane protein 66, NM_016127, 0.2390, 3, 0, 0, 0, 0, 0, 1, 0, 2
									504, KIAA1751, hypothetical protein LOC85452, NM_001080484, 0.2390, 3, 0, 0, 0, 0, 0, 1, 0, 2
									504, TATDN3, TatD DNase domain containing 3 isoform 2, NM_001042553, 0.2390, 3, 0, 0, 0, 0, 0, 1, 0, 2
									504, FIGN, fidgetin, NM_018086, 0.2390, 3, 0, 0, 0, 0, 0, 1, 0, 2
									504, KIAA0265, hypothetical protein LOC23008, NM_014997, 0.2390, 3, 0, 1, 0, 0, 0, 0, 0, 2
									509, IL11RA, interleukin 11 receptor - alpha isoform 1, NM_004512, 0.2380, 3, 0, 0, 0, 0, 0, 2, 0, 1
									510, LRRC4, leucine rich repeat containing 4, NM_022143, 0.2380, 1, 1, 0, 0, 0, 0, 0, 0, 0
									510, TCF7L1, HMG-box transcription factor TCF-3, NM_031283, 0.2380, 1, 0, 0, 0, 0, 1, 0, 0, 0
									512, TOX, thymus high mobility group box protein TOX, NM_014729, 0.2370, 2, 0, 0, 1, 1, 0, 0, 0, 0
									512, FAM19A5, family with sequence similarity 19 (chemokine, NM_015381, 0.2370, 2, 0, 0, 0, 0, 0, 0, 1, 1
									512, PAPD5, PAP associated domain containing 5 isoform b, NM_001040285, 0.2370, 2, 0, 0, 0, 0, 0, 0, 1, 1
									512, B4GALT1, UDP-Gal:betaGlcNAc beta 1 -4-, NM_001497, 0.2370, 2, 0, 0, 0, 0, 0, 0, 1, 1
									512, MFAP3L, microfibrillar-associated protein 3-like isoform, NM_001009554, 0.2370, 2, 0, 0, 0, 0, 0, 0, 1, 1
									512, PHF17, PHD finger protein 17 long isoform, NM_199320, 0.2370, 2, 0, 0, 0, 0, 0, 0, 1, 1
									512, USP37, ubiquitin specific peptidase 37, NM_020935, 0.2370, 2, 0, 0, 0, 0, 0, 0, 1, 1
									512, CRIM1, cysteine-rich motor neuron 1, NM_016441, 0.2370, 2, 0, 0, 0, 0, 0, 0, 1, 1
									512, TES, testin isoform 2, NM_152829, 0.2370, 2, 0, 0, 0, 0, 0, 0, 1, 1
									512, LARP4, c-Mpl binding protein isoform c, NM_199190, 0.2370, 2, 0, 0, 0, 0, 0, 0, 1, 1
									522, RPS6KA5, ribosomal protein S6 kinase - 90kDa - polypeptide, NM_004755, 0.2370, 1, 0, 0, 0, 0, 0, 1, 0, 0
									522, MST4, serine/threonine protein kinase MST4 isoform 1, NM_016542, 0.2370, 1, 0, 0, 0, 0, 0, 1, 0, 0
									522, PPP1CB, protein phosphatase 1 - catalytic subunit - beta, NM_206876, 0.2370, 1, 0, 1, 0, 0, 0, 0, 0, 0
									522, TIAM1, T-cell lymphoma invasion and metastasis 1, NM_003253, 0.2370, 1, 0, 1, 0, 0, 0, 0, 0, 0
									522, ARL8B, ADP-ribosylation factor-like 10C, NM_018184, 0.2370, 1, 0, 0, 0, 0, 0, 1, 0, 0
									522, MYCN, v-myc myelocytomatosis viral related oncogene -, NM_005378, 0.2370, 1, 0, 1, 0, 0, 0, 0, 0, 0
									522, NLGN3, neuroligin 3, NM_018977, 0.2370, 1, 0, 1, 0, 0, 0, 0, 0, 0
									522, SP3, Sp3 transcription factor isoform 2, NM_001017371, 0.2370, 1, 0, 1, 0, 0, 0, 0, 0, 0
									522, IKZF2, helios isoform 1, NM_016260, 0.2370, 1, 0, 0, 0, 0, 0, 1, 0, 0
									522, YES1, viral oncogene yes-1 homolog 1, NM_005433, 0.2370, 1, 0, 0, 0, 0, 0, 1, 0, 0
									522, SPIN1, spindlin, NM_006717, 0.2370, 1, 0, 0, 0, 0, 0, 1, 0, 0
									522, IER5L, immediate early response 5-like, NM_203434, 0.2370, 1, 0, 1, 0, 0, 0, 0, 0, 0
									522, RET, ret proto-oncogene isoform a, NM_020975, 0.2370, 1, 0, 0, 0, 0, 0, 1, 0, 0
									522, MAN1A1, mannosidase - alpha - class 1A - member 1, NM_005907, 0.2370, 1, 0, 1, 0, 0, 0, 0, 0, 0
									522, BTF3, basic transcription factor 3 isoform A, NM_001037637, 0.2370, 1, 0, 0, 0, 0, 0, 1, 0, 0
									522, TRMT6, tRNA methyltransferase 6, NM_015939, 0.2370, 1, 0, 0, 0, 0, 0, 1, 0, 0
									522, IKIP, IKK interacting protein isoform 3.1, NM_201613, 0.2370, 1, 0, 0, 0, 0, 0, 1, 0, 0
									522, CCDC85A, coiled-coil domain containing 85A, NM_001080433, 0.2370, 1, 0, 0, 0, 0, 0, 1, 0, 0
									522, BTG3, B-cell translocation gene 3, NM_006806, 0.2370, 1, 0, 0, 0, 0, 0, 1, 0, 0
									522, SCYL3, SCY1-like 3 isoform 1, NM_020423, 0.2370, 1, 0, 0, 0, 0, 0, 1, 0, 0
									522, CDH2, cadherin 2 - type 1 preproprotein, NM_001792, 0.2370, 1, 0, 1, 0, 0, 0, 0, 0, 0
									522, UBXD7, UBX domain containing 7, NM_015562, 0.2370, 1, 0, 1, 0, 0, 0, 0, 0, 0
									522, LRRTM2, leucine rich repeat transmembrane neuronal 2, NM_015564, 0.2370, 1, 0, 0, 0, 0, 0, 1, 0, 0
									522, MTDH, metadherin, NM_178812, 0.2370, 1, 0, 1, 0, 0, 0, 0, 0, 0
									522, CHMP1B, chromatin modifying protein 1B, NM_020412, 0.2370, 1, 0, 0, 0, 0, 0, 1, 0, 0
									522, KIAA0355, hypothetical protein LOC9710, NM_014686, 0.2370, 1, 0, 0, 0, 0, 0, 1, 0, 0
									522, PCF11, pre-mRNA cleavage complex II protein Pcf11, NM_015885, 0.2370, 1, 0, 1, 0, 0, 0, 0, 0, 0
									522, AZIN1, ornithine decarboxylase antizyme inhibitor, NM_148174, 0.2370, 1, 0, 0, 0, 0, 0, 1, 0, 0
									522, P4HA2, prolyl 4-hydroxylase - alpha II subunit isoform 1, NM_004199, 0.2370, 1, 0, 1, 0, 0, 0, 0, 0, 0
									522, GAD1, glutamate decarboxylase 1 isoform GAD67, NM_000817, 0.2370, 1, 0, 0, 0, 0, 0, 1, 0, 0
									522, C12orf12, hypothetical protein LOC196477, NM_152638, 0.2370, 1, 0, 0, 0, 0, 0, 1, 0, 0
									522, B3GALT1, UDP-Gal:betaGlcNAc beta, NM_020981, 0.2370, 1, 0, 0, 0, 0, 0, 1, 0, 0
									522, LEF1, lymphoid enhancer-binding factor 1, NM_016269, 0.2370, 1, 0, 0, 0, 0, 0, 1, 0, 0
									555, THRB, thyroid hormone receptor - beta, NM_000461, 0.2360, 3, 0, 0, 0, 0, 0, 1, 1, 1
									555, MST101, hypothetical protein LOC114825, NM_052927, 0.2360, 3, 0, 0, 0, 0, 0, 1, 1, 1
									557, ALG9, asparagine-linked glycosylation 9 protein, NM_024740, 0.2330, 4, 0, 0, 0, 0, 0, 0, 1, 3
									557, CLCN5, chloride channel 5, NM_000084, 0.2330, 3, 0, 0, 0, 0, 0, 1, 0, 2
									557, MAK, male germ cell-associated kinase, NM_005906, 0.2330, 3, 0, 0, 0, 0, 0, 1, 0, 2
									557, SYNC1, syncoilin - intermediate filament 1, NM_030786, 0.2330, 3, 0, 0, 0, 0, 0, 1, 0, 2
									557, SDHC, succinate dehydrogenase complex - subunit C, NM_001035513, 0.2330, 3, 0, 0, 0, 0, 0, 1, 0, 2
									557, C20orf121, hypothetical protein LOC79183, NM_001039199, 0.2330, 3, 0, 0, 0, 0, 0, 2, 0, 1
									563, MME, membrane metallo-endopeptidase, NM_000902, 0.2330, 4, 0, 0, 0, 0, 0, 0, 1, 3
									563, KIAA1913, KIAA1913, NM_052913, 0.2330, 3, 0, 0, 0, 0, 0, 1, 0, 2
									563, DIO2, deiodinase - iodothyronine - type II isoform a, NM_000793, 0.2330, 3, 0, 0, 0, 0, 0, 1, 0, 2
									563, EML4, echinoderm microtubule associated protein like, NM_019063, 0.2330, 3, 0, 0, 0, 0, 0, 1, 0, 2
									567, ZNF253, zinc finger protein 253, NM_021047, 0.2320, 4, 0, 0, 0, 0, 0, 4, 0, 0
									568, SELE, selectin E precursor, NM_000450, 0.2320, 3, 0, 0, 0, 0, 0, 2, 0, 1
									569, ABLIM1, actin-binding LIM protein 1 isoform c, NM_001003408, 0.2300, 7, 0, 0, 0, 0, 0, 1, 0, 6
									570, KCND2, potassium voltage-gated channel - Shal-related, NM_012281, 0.2290, 1, 0, 0, 0, 0, 1, 0, 0, 0
									570, TAF5L, PCAF associated factor 65 beta isoform a, NM_014409, 0.2290, 1, 0, 0, 0, 0, 1, 0, 0, 0
									570, IRX2, iroquois homeobox 2, NM_033267, 0.2290, 1, 0, 0, 0, 0, 1, 0, 0, 0
									570, RAB6C, RAB6C - member RAS oncogene family, NM_032144, 0.2290, 1, 0, 0, 0, 0, 1, 0, 0, 0
									570, HDAC2, histone deacetylase 2, NM_001527, 0.2290, 4, 0, 0, 0, 0, 0, 2, 0, 2
									570, RFWD3, ring finger and WD repeat domain 3, NM_018124, 0.2290, 1, 0, 0, 0, 0, 1, 0, 0, 0
									570, ZNF491, zinc finger protein 491, NM_152356, 0.2290, 1, 0, 0, 0, 0, 1, 0, 0, 0
									577, KIAA1467, hypothetical protein LOC57613, NM_020853, 0.2290, 2, 0, 0, 0, 0, 0, 1, 1, 0
									578, COX15, COX15 homolog isoform 1 precursor, NM_078470, 0.2270, 5, 0, 0, 0, 0, 0, 0, 1, 4
									578, COX15, COX15 homolog isoform 2 precursor, NM_004376, 0.2270, 5, 0, 0, 0, 0, 0, 0, 1, 4
									580, PPAP2B, phosphatidic acid phosphatase type 2B, NM_003713, 0.2260, 4, 0, 0, 0, 2, 0, 1, 1, 0
									581, ULBP2, UL16 binding protein 2, NM_025217, 0.2260, 2, 0, 0, 0, 0, 0, 1, 1, 0
									581, SELI, selenoprotein I, NM_033505, 0.2260, 3, 0, 0, 0, 0, 0, 2, 0, 1
									583, CLSTN1, calsyntenin 1 isoform 1, NM_001009566, 0.2250, 2, 0, 0, 0, 0, 0, 1, 0, 1
									583, PSMD3, proteasome 26S non-ATPase subunit 3, NM_002809, 0.2250, 2, 0, 1, 0, 0, 0, 0, 0, 1
									583, ENTPD7, ectonucleoside triphosphate diphosphohydrolase, NM_020354, 0.2250, 2, 0, 0, 0, 0, 0, 1, 0, 1
									586, NOX1, NADPH oxidase 1 isoform long, NM_007052, 0.2250, 3, 0, 0, 0, 0, 0, 3, 0, 0
									587, ENTPD1, ectonucleoside triphosphate diphosphohydrolase 1, NM_001098175, 0.2230, 4, 0, 0, 0, 0, 1, 0, 1, 2
									587, TRIM38, tripartite motif-containing 38, NM_006355, 0.2230, 4, 0, 0, 0, 0, 1, 0, 1, 2
									587, SLC30A8, solute carrier family 30 member 8, NM_173851, 0.2230, 4, 0, 0, 0, 0, 0, 3, 0, 1
									590, PPP2R1B, beta isoform of regulatory subunit A - protein, NM_002716, 0.2230, 4, 0, 0, 0, 0, 0, 1, 0, 3
									590, OAS3, 2'-5'oligoadenylate synthetase 3, NM_006187, 0.2230, 4, 0, 0, 0, 0, 0, 1, 0, 3
									592, PDXDC1, pyridoxal-dependent decarboxylase domain, NM_015027, 0.2220, 1, 0, 0, 0, 0, 1, 0, 0, 0
									592, SERBP1, SERPINE1 mRNA binding protein 1 isoform 4, NM_015640, 0.2220, 3, 0, 0, 0, 0, 0, 0, 2, 1
									592, TANK, TRAF interacting protein TANK isoform a, NM_004180, 0.2220, 1, 0, 0, 0, 0, 1, 0, 0, 0
									592, CLTC, clathrin heavy chain 1, NM_004859, 0.2220, 3, 0, 0, 0, 0, 0, 0, 2, 1
									592, ANGPTL5, angiopoietin-like 5, NM_178127, 0.2220, 1, 0, 0, 0, 0, 1, 0, 0, 0
									597, ATP10A, ATPase - Class V - type 10A, NM_024490, 0.2210, 3, 0, 0, 1, 0, 0, 0, 0, 2
									597, MACROD2, MACRO domain containing 2 isoform 1, NM_080676, 0.2210, 3, 0, 0, 0, 1, 0, 0, 1, 1
									597, ARL10, ADP-ribosylation factor-like 10, NM_173664, 0.2210, 3, 0, 0, 0, 0, 0, 0, 1, 2
									600, RPGRIP1L, RPGRIP1-like, NM_015272, 0.2210, 2, 0, 0, 0, 1, 0, 1, 0, 0
									600, TRAF6, TNF receptor-associated factor 6, NM_145803, 0.2210, 2, 0, 0, 0, 1, 0, 1, 0, 0
									600, ARID1B, AT rich interactive domain 1B (SWI1-like), NM_020732, 0.2210, 2, 0, 0, 0, 0, 0, 1, 0, 1
									600, FLJ45803, hypothetical protein LOC399948, NM_207429, 0.2210, 2, 0, 0, 0, 0, 0, 1, 0, 1
									600, LFNG, lunatic fringe isoform a, NM_001040167, 0.2210, 2, 0, 0, 0, 0, 0, 1, 0, 1
									600, FNDC3B, fibronectin type III domain containing 3B, NM_022763, 0.2210, 2, 0, 0, 0, 0, 0, 1, 0, 1
									606, JRK, jerky isoform a, NM_003724, 0.2200, 5, 0, 0, 0, 0, 0, 1, 0, 4
									607, TBC1D14, TBC1 domain family - member 14, NM_020773, 0.2200, 2, 0, 0, 0, 0, 1, 1, 0, 0
									608, MLLT4, myeloid/lymphoid or mixed-lineage leukemia, NM_001040001, 0.2190, 2, 0, 0, 0, 0, 1, 1, 0, 0
									608, ACADSB, acyl-Coenzyme A dehydrogenase - short/branched, NM_001609, 0.2190, 2, 0, 0, 0, 0, 1, 0, 0, 1
									608, FBXO30, F-box only protein 30, NM_032145, 0.2190, 2, 0, 0, 0, 0, 1, 0, 0, 1
									611, ZNF785, zinc finger protein 785, NM_152458, 0.2190, 2, 0, 0, 0, 0, 0, 2, 0, 0
									612, GLT25D2, glycosyltransferase 25 domain containing 2, NM_015101, 0.2180, 3, 0, 1, 0, 0, 0, 0, 0, 2
									612, SEZ6, seizure related 6 homolog isoform 1, NM_178860, 0.2180, 3, 0, 0, 0, 0, 0, 1, 0, 2
									612, SEZ6, seizure related 6 homolog isoform 2, NM_001098635, 0.2180, 3, 0, 0, 0, 0, 0, 1, 0, 2
									612, JAG1, jagged 1 precursor, NM_000214, 0.2180, 4, 0, 0, 0, 1, 0, 0, 1, 2
									616, RBM9, RNA binding motif protein 9 isoform 2, NM_014309, 0.2180, 4, 0, 0, 1, 0, 0, 0, 0, 3
									616, RBM9, RNA binding motif protein 9 isoform 3, NM_001082576, 0.2180, 4, 0, 0, 1, 0, 0, 0, 0, 3
									618, ST7, suppression of tumorigenicity 7 isoform b, NM_021908, 0.2160, 2, 0, 0, 0, 0, 0, 1, 1, 0
									619, STON1, stonin 1, NM_006873, 0.2130, 3, 0, 0, 0, 0, 0, 1, 1, 1
									619, ARSB, arylsulfatase B isoform 1 precursor, NM_000046, 0.2130, 3, 0, 0, 0, 0, 0, 2, 1, 0
									619, GOLGA8A, golgi autoantigen - golgin subfamily a - 8A, NM_181077, 0.2130, 2, 0, 0, 0, 0, 1, 0, 0, 1
									619, CDON, surface glycoprotein - Ig superfamily member, NM_016952, 0.2130, 2, 0, 0, 0, 0, 1, 0, 0, 1
									623, CRAMP1L, Crm - cramped-like, NM_020825, 0.2130, 3, 0, 0, 0, 0, 0, 1, 1, 1
									624, C8orf79, hypothetical protein LOC57604 isoform 1, NM_020844, 0.2100, 3, 0, 0, 0, 0, 1, 0, 0, 2
									624, C2orf18, hypothetical protein LOC54978, NM_017877, 0.2100, 1, 0, 0, 0, 0, 1, 0, 0, 0
									624, GORASP2, golgi reassembly stacking protein 2, NM_015530, 0.2100, 1, 0, 0, 0, 0, 1, 0, 0, 0
									624, ZNF574, zinc finger protein 574, NM_022752, 0.2100, 1, 0, 0, 0, 0, 1, 0, 0, 0
									624, IRF6, interferon regulatory factor 6, NM_006147, 0.2100, 1, 0, 0, 0, 0, 1, 0, 0, 0
									629, TPRX1, tetra-peptide repeat homeobox, NM_198479, 0.2100, 2, 0, 0, 0, 0, 0, 2, 0, 0
									630, PRH2, proline-rich protein HaeIII subfamily 2, NM_005042, 0.2090, 4, 0, 0, 0, 0, 0, 1, 0, 3
									630, C1orf124, hypothetical protein LOC83932 isoform b, NM_001010984, 0.2090, 4, 0, 0, 0, 0, 0, 2, 0, 2
									632, C12orf23, hypothetical protein LOC90488, NM_152261, 0.2090, 1, 0, 0, 0, 0, 0, 1, 0, 0
									632, SLC36A4, solute carrier family 36 (proton/amino acid, NM_152313, 0.2090, 1, 0, 0, 0, 0, 0, 1, 0, 0
									632, HDAC8, histone deacetylase 8, NM_018486, 0.2090, 1, 0, 0, 0, 0, 0, 1, 0, 0
									632, HOP, homeodomain-only protein, NM_032495, 0.2090, 1, 0, 0, 0, 0, 0, 1, 0, 0
									632, B3GALTL, beta 1 -3-galactosyltransferase-like, NM_194318, 0.2090, 2, 0, 0, 0, 0, 0, 0, 1, 1
									632, CCDC109A, coiled-coil domain containing 109A, NM_138357, 0.2090, 1, 0, 0, 0, 0, 0, 1, 0, 0
									632, STAU2, staufen homolog 2, NM_014393, 0.2090, 2, 0, 0, 1, 0, 0, 0, 0, 1
									632, FYCO1, FYVE and coiled-coil domain containing 1, NM_024513, 0.2090, 1, 0, 0, 0, 0, 0, 1, 0, 0
									632, MS4A1, membrane-spanning 4-domains - subfamily A - member, NM_021950, 0.2090, 1, 0, 0, 0, 0, 0, 1, 0, 0
									632, SH3BGRL, SH3 domain binding glutamic acid-rich protein, NM_003022, 0.2090, 1, 0, 0, 0, 0, 0, 1, 0, 0
									632, CD200R1, CD200 receptor 1 isoform d, NM_170780, 0.2090, 2, 0, 0, 0, 0, 0, 0, 1, 1
									632, FLJ38482, hypothetical protein LOC201931, NM_001100389, 0.2090, 1, 0, 0, 0, 0, 0, 1, 0, 0
									632, PRKACB, cAMP-dependent protein kinase catalytic subunit, NM_002731, 0.2090, 2, 0, 0, 0, 0, 0, 0, 1, 1
									632, PHC3, polyhomeotic like 3, NM_024947, 0.2090, 1, 0, 0, 0, 0, 0, 1, 0, 0
									632, FLJ38482, hypothetical protein LOC201931, NM_152681, 0.2090, 1, 0, 0, 0, 0, 0, 1, 0, 0
									632, C21orf91, hypothetical protein LOC54149 isoform 3, NM_001100421, 0.2090, 2, 0, 0, 0, 0, 0, 0, 1, 1
									632, PKD2, polycystin 2, NM_000297, 0.2090, 1, 0, 0, 0, 0, 0, 1, 0, 0
									632, PHKB, phosphorylase kinase - beta isoform a, NM_000293, 0.2090, 1, 0, 0, 0, 0, 0, 1, 0, 0
									632, GIPC2, PDZ domain protein GIPC2, NM_017655, 0.2090, 2, 0, 0, 0, 0, 0, 0, 1, 1
									632, SOBP, sine oculis binding protein homolog, NM_018013, 0.2090, 2, 0, 0, 0, 0, 0, 0, 1, 1
									632, C14orf24, hypothetical protein LOC283635 isoform 1, NM_173607, 0.2090, 2, 0, 0, 0, 0, 0, 0, 1, 1
									632, POLR3F, DNA-directed RNA polymerase III 39 kDa, NM_006466, 0.2090, 1, 0, 0, 0, 0, 0, 1, 0, 0
									632, KIAA1189, hypothetical protein LOC57471 isoform b, NM_020711, 0.2090, 1, 0, 0, 0, 0, 0, 1, 0, 0
									632, RP2, XRP2 protein, NM_006915, 0.2090, 1, 0, 0, 0, 0, 0, 1, 0, 0
									632, SYT16, synaptotagmin XIV-like, NM_031914, 0.2090, 1, 0, 0, 0, 0, 0, 1, 0, 0
									632, P4HA1, prolyl 4-hydroxylase - alpha I subunit isoform 2, NM_001017962, 0.2090, 1, 0, 0, 0, 0, 0, 1, 0, 0
									632, SNX16, sorting nexin 16 isoform a, NM_022133, 0.2090, 1, 0, 0, 0, 0, 0, 1, 0, 0
									632, STK38L, serine/threonine kinase 38 like, NM_015000, 0.2090, 2, 0, 0, 0, 0, 0, 0, 1, 1
									632, RANBP6, RAN binding protein 6, NM_012416, 0.2090, 2, 0, 0, 0, 0, 0, 0, 1, 1
									632, MRPL33, mitochondrial ribosomal protein L33 isoform a, NM_004891, 0.2090, 1, 0, 0, 0, 0, 0, 1, 0, 0
									632, SUCLA2, succinate-CoA ligase - ADP-forming - beta subunit, NM_003850, 0.2090, 1, 0, 0, 0, 0, 0, 1, 0, 0
									632, RAB18, RAB18 - member RAS oncogene family, NM_021252, 0.2090, 2, 0, 0, 0, 0, 0, 0, 1, 1
									632, ATP2B4, plasma membrane calcium ATPase 4 isoform 4a, NM_001001396, 0.2090, 1, 0, 0, 0, 0, 0, 1, 0, 0
									632, ARL5B, ADP-ribosylation factor-like 8, NM_178815, 0.2090, 1, 0, 0, 0, 0, 0, 1, 0, 0
									632, PHKB, phosphorylase kinase - beta isoform b, NM_001031835, 0.2090, 1, 0, 0, 0, 0, 0, 1, 0, 0
									632, LRP11, low density lipoprotein receptor-related protein, NM_032832, 0.2090, 1, 0, 0, 0, 0, 0, 1, 0, 0
									632, SUMF1, sulfatase modifying factor 1, NM_182760, 0.2090, 2, 0, 0, 0, 0, 0, 0, 1, 1
									632, DDX52, ATP-dependent RNA helicase ROK1 isoform b, NM_152300, 0.2090, 1, 0, 0, 0, 0, 0, 1, 0, 0
									632, PRKACB, cAMP-dependent protein kinase catalytic subunit, NM_207578, 0.2090, 1, 0, 0, 0, 0, 0, 1, 0, 0
									632, TBX18, T-box 18, NM_001080508, 0.2090, 1, 0, 0, 0, 0, 0, 1, 0, 0
									632, SLC17A8, solute carrier family 17 (sodium-dependent, NM_139319, 0.2090, 1, 0, 0, 0, 0, 0, 1, 0, 0
									632, TRAK2, trafficking protein - kinesin binding 2, NM_015049, 0.2090, 1, 0, 0, 0, 0, 0, 1, 0, 0
									632, RFC1, replication factor C large subunit, NM_002913, 0.2090, 1, 0, 0, 0, 0, 0, 1, 0, 0
									632, C21orf91, hypothetical protein LOC54149 isoform 1, NM_001100420, 0.2090, 2, 0, 0, 0, 0, 0, 0, 1, 1
									632, MRPL33, mitochondrial ribosomal protein L33 isoform b, NM_145330, 0.2090, 1, 0, 0, 0, 0, 0, 1, 0, 0
									632, KIAA0888, hypothetical protein LOC26049, NM_015566, 0.2090, 2, 0, 0, 0, 0, 0, 0, 1, 1
									632, ANLN, anillin - actin binding protein (scraps homolog -, NM_018685, 0.2090, 1, 0, 0, 0, 0, 0, 1, 0, 0
									632, LARP2, La ribonucleoprotein domain family member 2, NM_018078, 0.2090, 1, 0, 0, 0, 0, 0, 1, 0, 0
									632, INTS6, integrator complex subunit 6 isoform b, NM_001039938, 0.2090, 2, 0, 0, 0, 0, 0, 0, 1, 1
									632, NF1, neurofibromin isoform 2, NM_000267, 0.2090, 1, 0, 0, 0, 0, 0, 1, 0, 0
									632, SLC5A8, solute carrier family 5 (iodide transporter) -, NM_145913, 0.2090, 1, 0, 0, 0, 0, 0, 1, 0, 0
									632, ANKRD15, ankyrin repeat domain protein 15 isoform a, NM_015158, 0.2090, 1, 0, 0, 0, 0, 0, 1, 0, 0
									632, DLC1, deleted in liver cancer 1 isoform 2, NM_006094, 0.2090, 1, 0, 0, 0, 0, 0, 1, 0, 0
									632, CD8A, CD8 antigen alpha polypeptide isoform 1, NM_001768, 0.2090, 2, 0, 0, 0, 0, 0, 0, 1, 1
									632, SNX24, SBBI31 protein, NM_014035, 0.2090, 1, 0, 0, 0, 0, 0, 1, 0, 0
									632, SCAMP1, secretory carrier membrane protein 1, NM_004866, 0.2090, 2, 0, 0, 0, 0, 0, 0, 1, 1
									632, SERPINB8, serine (or cysteine) proteinase inhibitor - clade, NM_002640, 0.2090, 1, 0, 0, 0, 0, 0, 1, 0, 0
									632, GCA, grancalcin - EF-hand calcium binding protein, NM_012198, 0.2090, 1, 0, 0, 0, 0, 0, 1, 0, 0
									632, VPS36, vacuolar protein sorting 36, NM_016075, 0.2090, 1, 0, 0, 0, 0, 0, 1, 0, 0
									632, HIP2, huntingtin interacting protein 2, NM_005339, 0.2090, 2, 0, 0, 0, 0, 0, 0, 1, 1
									632, RAB14, GTPase Rab14, NM_016322, 0.2090, 1, 0, 0, 0, 0, 0, 1, 0, 0
									632, PHYHIPL, phytanoyl-CoA 2-hydroxylase interacting, NM_032439, 0.2090, 1, 0, 0, 0, 0, 0, 1, 0, 0
									632, SDCBP, syntenin isoform 1, NM_001007067, 0.2090, 2, 0, 0, 0, 0, 0, 0, 1, 1
									632, ATP2B4, plasma membrane calcium ATPase 4 isoform 4b, NM_001684, 0.2090, 1, 0, 0, 0, 0, 0, 1, 0, 0
									632, EFCBP1, EF-hand calcium binding protein 1, NM_022351, 0.2090, 2, 0, 0, 0, 0, 0, 0, 1, 1
									697, TNNI1, troponin I - skeletal - slow, NM_003281, 0.2090, 3, 0, 0, 0, 0, 0, 3, 0, 0
									698, LTC4S, leukotriene C4 synthase, NM_145867, 0.2070, 1, 0, 0, 0, 0, 1, 0, 0, 0
									698, OMD, osteomodulin, NM_005014, 0.2070, 1, 0, 0, 0, 0, 1, 0, 0, 0
									700, ATP6V1A, ATPase - H+ transporting - lysosomal 70kD - V1, NM_001690, 0.2070, 2, 0, 0, 0, 1, 0, 1, 0, 0
									700, CRNKL1, crooked neck-like 1 protein, NM_016652, 0.2070, 2, 0, 0, 0, 0, 0, 1, 0, 1
									700, HS6ST2, heparan sulfate 6-O-sulfotransferase 2 isoform, NM_001077188, 0.2070, 2, 0, 0, 0, 0, 0, 1, 0, 1
									700, SMARCAD1, SWI/SNF-related - matrix-associated, NM_020159, 0.2070, 2, 0, 0, 0, 0, 0, 1, 0, 1
									700, MAL2, MAL2 proteolipid protein, NM_052886, 0.2070, 2, 0, 0, 0, 0, 0, 1, 0, 1
									700, ARL4C, ADP-ribosylation factor-like 4C, NM_005737, 0.2070, 2, 0, 0, 0, 0, 0, 1, 0, 1
									700, PPM1K, protein phosphatase 1K (PP2C domain containing), NM_152542, 0.2070, 2, 0, 0, 0, 0, 0, 1, 0, 1
									700, MAP1B, microtubule-associated protein 1B, NM_005909, 0.2070, 2, 0, 0, 0, 0, 0, 1, 0, 1
									700, HLF, hepatic leukemia factor, NM_002126, 0.2070, 2, 0, 1, 0, 0, 0, 0, 0, 1
									700, MAP1B, microtubule-associated protein 1B isoform 2, NM_032010, 0.2070, 2, 0, 0, 0, 0, 0, 1, 0, 1
									710, TMEM123, pro-oncosis receptor inducing membrane injury, NM_052932, 0.2050, 1, 0, 0, 0, 0, 1, 0, 0, 0
									711, OTUD6A, OTU domain containing 6A, NM_207320, 0.2030, 1, 0, 0, 0, 0, 1, 0, 0, 0
									711, DPY19L3, dpy-19-like 3, NM_207325, 0.2030, 1, 0, 0, 0, 0, 1, 0, 0, 0
									711, UBE2G1, ubiquitin-conjugating enzyme E2G 1, NM_003342, 0.2030, 4, 0, 0, 0, 2, 0, 1, 0, 1
									711, YPEL2, yippee-like 2, NM_001005404, 0.2030, 3, 0, 0, 0, 0, 1, 1, 0, 1
									711, FASTKD2, FAST kinase domains 2, NM_014929, 0.2030, 1, 0, 0, 0, 0, 1, 0, 0, 0
									711, APOLD1, apolipoprotein L domain containing 1, NM_030817, 0.2030, 1, 0, 0, 0, 0, 1, 0, 0, 0
									711, C1QTNF7, C1q and tumor necrosis factor related protein 7, NM_031911, 0.2030, 1, 0, 0, 0, 0, 1, 0, 0, 0
									711, UBE1DC1, ubiquitin-activating enzyme E1-domain containing, NM_198329, 0.2030, 1, 0, 0, 0, 0, 1, 0, 0, 0
									711, SGCG, gamma sarcoglycan, NM_000231, 0.2030, 1, 0, 0, 0, 0, 1, 0, 0, 0
									711, KIAA1377, hypothetical protein LOC57562, NM_020802, 0.2030, 3, 0, 0, 0, 0, 1, 0, 0, 2
									711, CPXCR1, hypothetical protein LOC53336, NM_033048, 0.2030, 1, 0, 0, 0, 0, 1, 0, 0, 0
									711, SLC35F3, solute carrier family 35 - member F3, NM_173508, 0.2030, 1, 0, 0, 0, 0, 1, 0, 0, 0
									711, METTL1, methyltransferase-like protein 1 isoform c, NM_023033, 0.2030, 1, 0, 0, 0, 0, 1, 0, 0, 0
									711, GOSR1, golgi SNAP receptor complex member 1 isoform 1, NM_004871, 0.2030, 4, 0, 0, 0, 0, 0, 1, 0, 3
									711, ARTS-1, type 1 tumor necrosis factor receptor shedding, NM_016442, 0.2030, 1, 0, 0, 0, 0, 1, 0, 0, 0
									711, DPH2, diphthamide biosynthesis protein 2 isoform a, NM_001384, 0.2030, 1, 0, 0, 0, 0, 1, 0, 0, 0
									711, HSD17B13, hydroxysteroid (17-beta) dehydrogenase 13, NM_178135, 0.2030, 1, 0, 0, 0, 0, 1, 0, 0, 0
									728, MTCH2, mitochondrial carrier homolog 2, NM_014342, 0.2020, 2, 0, 0, 0, 0, 0, 1, 1, 0
									728, SLC4A7, solute carrier family 4 - sodium bicarbonate, NM_003615, 0.2020, 2, 0, 0, 0, 0, 0, 1, 1, 0
									728, MPP7, palmitoylated membrane protein 7, NM_173496, 0.2020, 2, 0, 0, 0, 0, 0, 1, 1, 0
									731, SLC10A3, solute carrier family 10 - member 3, NM_019848, 0.2020, 1, 0, 0, 0, 0, 0, 1, 0, 0
									731, GABRA6, gamma-aminobutyric acid A receptor - alpha 6, NM_000811, 0.2020, 1, 0, 0, 0, 0, 0, 1, 0, 0
									731, HS3ST1, heparan sulfate D-glucosaminyl, NM_005114, 0.2020, 1, 0, 0, 0, 0, 0, 1, 0, 0
									731, DERA, deoxyribose-phosphate aldolase-like, NM_015954, 0.2020, 1, 0, 0, 0, 0, 0, 1, 0, 0
									731, ACSL6, acyl-CoA synthetase long-chain family member 6, NM_001009185, 0.2020, 1, 0, 0, 0, 0, 0, 1, 0, 0
									731, PTGER2, prostaglandin E receptor 2 (subtype EP2) - 53kDa, NM_000956, 0.2020, 1, 0, 0, 0, 0, 0, 1, 0, 0
									737, RBM15B, RNA binding motif protein 15B, NM_013286, 0.2010, 2, 0, 1, 0, 0, 0, 0, 1, 0
									737, DSCAM, Down syndrome cell adhesion molecule isoform, NM_001389, 0.2010, 1, 1, 0, 0, 0, 0, 0, 0, 0
									737, CENTD1, centaurin delta 1 isoform a, NM_015230, 0.2010, 1, 0, 0, 0, 0, 1, 0, 0, 0
									737, SLC43A1, solute carrier family 43 - member 1, NM_003627, 0.2010, 1, 0, 0, 0, 0, 1, 0, 0, 0
									737, IL24, interleukin 24 isoform 2, NM_181339, 0.2010, 1, 0, 0, 0, 0, 1, 0, 0, 0
									737, SNX3, sorting nexin 3, NM_003795, 0.2010, 1, 0, 0, 0, 0, 1, 0, 0, 0
									737, PHF12, PHD finger protein 12 isoform 1, NM_001033561, 0.2010, 1, 1, 0, 0, 0, 0, 0, 0, 0
									744, PPP1R12B, protein phosphatase 1 - regulatory (inhibitor), NM_002481, 0.2000, 5, 0, 0, 0, 0, 0, 0, 0, 5
									744, CYCS, cytochrome c, NM_018947, 0.2000, 2, 0, 0, 0, 0, 1, 0, 0, 1
									744, ZBTB34, zinc finger and BTB domain containing 34, NM_001099270, 0.2000, 5, 0, 0, 0, 0, 0, 0, 0, 5
									744, FNBP4, formin binding protein 4, NM_015308, 0.2000, 2, 0, 0, 0, 0, 1, 0, 0, 1
									744, CCDC6, coiled-coil domain containing 6, NM_005436, 0.2000, 5, 0, 0, 0, 0, 0, 0, 0, 5
									744, C9orf5, hypothetical protein LOC23731 isoform 1, NM_032012, 0.2000, 5, 0, 0, 0, 0, 0, 0, 0, 5
									744, PPP1R12B, protein phosphatase 1 - regulatory (inhibitor), NM_032105, 0.2000, 5, 0, 0, 0, 0, 0, 0, 0, 5
									744, ZC3H13, zinc finger CCCH-type containing 13, NM_015070, 0.2000, 2, 0, 0, 0, 0, 1, 0, 0, 1
									744, PPHLN1, periphilin 1 isoform 1, NM_016488, 0.2000, 2, 0, 0, 0, 0, 1, 0, 0, 1
									744, HIF3A, hypoxia-inducible factor-3 alpha isoform b, NM_022462, 0.2000, 5, 0, 0, 0, 0, 0, 0, 0, 5
									744, TAP2, transporter 2 - ATP-binding cassette - sub-family, NM_000544, 0.2000, 2, 0, 0, 0, 0, 1, 0, 0, 1
									744, CAMK1G, calcium/calmodulin-dependent protein kinase IG, NM_020439, 0.2000, 2, 0, 0, 0, 0, 1, 0, 1, 0
									744, L3MBTL2, l(3)mbt-like 2, NM_031488, 0.2000, 2, 0, 0, 0, 0, 1, 0, 0, 1
